# Supplementary material for: Establishment of an endoplasmic reticulum stress-related signature predicting outcomes of gastric adenocarcinoma patients
Source: Front Genet. 2022 Sep 6;13:944105. doi: 10.3389/fgene.2022.944105 (PMC9486073; doi:10.3389/fgene.2022.944105)
Supplement: Supplementary file 1 [file DataSheet1.ZIP]

Archive with 13 entries (11 files):
- Supplementary Material 1.gmx
- Supplementary Material 2.docx
- Supplementary Material 3.docx
- Supplementary Material 4 All enrichment results in the TCGA GAC cohort/
- Supplementary Material 4 All enrichment results in the TCGA GAC cohort/Hallmaker_GSEA_report_for_highrisk.tsv
- Supplementary Material 4 All enrichment results in the TCGA GAC cohort/Hallmaker_GSEA_report_for_lowrisk.tsv
- Supplementary Material 4 All enrichment results in the TCGA GAC cohort/KEGG_GSEA_report_for_highrisk.tsv
- Supplementary Material 4 All enrichment results in the TCGA GAC cohort/KEGG_GSEA_report_for_lowrisk.tsv
- Supplementary Material 5 All GISTIC2.0 results in the TCGA GAC cohort/
- Supplementary Material 5 All GISTIC2.0 results in the TCGA GAC cohort/highrisk_del_genes.conf_90.csv
- Supplementary Material 5 All GISTIC2.0 results in the TCGA GAC cohort/highrisk_group_amp_genes.conf_90.csv
- Supplementary Material 5 All GISTIC2.0 results in the TCGA GAC cohort/lowrisk_amp_genes.conf_90.txt.csv
- Supplementary Material 5 All GISTIC2.0 results in the TCGA GAC cohort/lowrisk_del_genes.conf_90.csv
