# Supplementary material for: Establishment of an endoplasmic reticulum stress-related signature predicting outcomes of gastric adenocarcinoma patients
Source: Front Genet. 2022 Sep 6;13:944105. doi: 10.3389/fgene.2022.944105 (PMC9486073; doi:10.3389/fgene.2022.944105)
Supplement: Supplementary file 1 [file DataSheet1.ZIP › Supplementary Material 1.gmx]

Supplementary Table 1 The 16 ER stress related genesets downloaded from MSIDB
GOBP_ATF6_MEDIATED_UNFOLDED_PROTEIN_RESPONSE	GOBP_INTRINSIC_APOPTOTIC_SIGNALING_PATHWAY	GOBP_INTRINSIC_APOPTOTIC_SIGNALING_PATHWAY_IN_RESPONSE_TO_ENDOPLASMIC_RETICULUM_STRESS	GOBP_IRE1_MEDIATED_UNFOLDED_PROTEIN_RESPONSE	GOBP_NEGATIVE_REGULATION_OF_ENDOPLASMIC_RETICULUM_STRESS_INDUCED_EIF2_ALPHA_PHOSPHORYLATION	GOBP_NEGATIVE_REGULATION_OF_ENDOPLASMIC_RETICULUM_STRESS_INDUCED_INTRINSIC_APOPTOTIC_SIGNALING_PATHWAY	GOBP_NEGATIVE_REGULATION_OF_RESPONSE_TO_ENDOPLASMIC_RETICULUM_STRESS	GOBP_POSITIVE_REGULATION_OF_ENDOPLASMIC_RETICULUM_STRESS_INDUCED_INTRINSIC_APOPTOTIC_SIGNALING_PATHWAY	GOBP_POSITIVE_REGULATION_OF_RESPONSE_TO_ENDOPLASMIC_RETICULUM_STRESS	GOBP_POSITIVE_REGULATION_OF_TRANSCRIPTION_FROM_RNA_POLYMERASE_II_PROMOTER_IN_RESPONSE_TO_ENDOPLASMIC_RETICULUM_STRESS	GOBP_POSITIVE_REGULATION_OF_TRANSLATION_IN_RESPONSE_TO_ENDOPLASMIC_RETICULUM_STRESS	GOBP_REGULATION_OF_ENDOPLASMIC_RETICULUM_STRESS_INDUCED_INTRINSIC_APOPTOTIC_SIGNALING_PATHWAY	GOBP_REGULATION_OF_RESPONSE_TO_ENDOPLASMIC_RETICULUM_STRESS	GOBP_REGULATION_OF_TRANSLATION_IN_RESPONSE_TO_ENDOPLASMIC_RETICULUM_STRESS	GOBP_REGULATION_OF_TRANSLATION_INITIATION_IN_RESPONSE_TO_ENDOPLASMIC_RETICULUM_STRESS	GOBP_RESPONSE_TO_ENDOPLASMIC_RETICULUM_STRESS
A series of molecular signals mediated by the endoplasmic reticulum membrane stress sensor ATF6 (activating transcription factor 6). Begins with activation of ATF6 in response to endoplasmic reticulum (ER) stress, and ends with regulation of a downstream cellular process, e.g. transcription. Under conditions of endoplasmic reticulum stress, ATF6 translocates to the Golgi where it is processed by …	A series of molecular signals in which an intracellular signal is conveyed to trigger the apoptotic death of a cell. The pathway starts with reception of an intracellular signal (e.g. DNA damage, endoplasmic reticulum stress, oxidative stress etc.), and ends when the execution phase of apoptosis is triggered. The intrinsic apoptotic signaling pathway is crucially regulated by permeabilization of …	A series of molecular signals in which an intracellular signal is conveyed to trigger the apoptotic death of a cell. The pathway is induced in response to a stimulus indicating endoplasmic reticulum (ER) stress, and ends when the execution phase of apoptosis is triggered. ER stress usually results from the accumulation of unfolded or misfolded proteins in the ER lumen. [GOC:mah, GOC:mtg_apoptosis…	A series of molecular signals mediated by the endoplasmic reticulum stress sensor IRE1 (Inositol-requiring transmembrane kinase/endonuclease). Begins with activation of IRE1 in response to endoplasmic reticulum (ER) stress, and ends with regulation of a downstream cellular process, e.g. transcription. One target of activated IRE1 is the transcription factor HAC1 in yeast, or XBP1 in mammals; IRE1…	Any process that stops, prevents or reduces the frequency, rate or extent of endoplasmic reticulum stress-induced eiF2alpha phosphorylation. [GO_REF:0000058, GOC:bf, GOC:PARL, GOC:TermGenie, PMID:16835242]	Any process that stops, prevents or reduces the frequency, rate or extent of an endoplasmic reticulum stress-induced intrinsic apoptotic signaling pathway. [GOC:BHF, GOC:mtg_apoptosis, GOC:rl, GOC:TermGenie, PMID:20160352]	Any process that stops, prevents or reduces the frequency, rate or extent of a response to endoplasmic reticulum stress. [GO_REF:0000058, GOC:bf, GOC:PARL, GOC:TermGenie, PMID:11381086]	Any process that activates or increases the frequency, rate or extent of an endoplasmic reticulum stress-induced intrinsic apoptotic signaling pathway. [GOC:BHF, GOC:mtg_apoptosis, GOC:rl, GOC:TermGenie, PMID:20160352]	Any process that activates or increases the frequency, rate or extent of response to endoplasmic reticulum stress. [GO_REF:0000058, GOC:aruk, GOC:bc, GOC:TermGenie, PMID:21803450]	Any process that activates or increases the frequency, rate or extent of transcription from an RNA polymerase II promoter as a result of an endoplasmic reticulum stress. [GOC:bf, GOC:PARL, PMID:21113145]	Any process that activates, or increases the frequency, rate or extent of translation as a result of endoplasmic reticulum stress. [GOC:bf, GOC:PARL]	Any process that modulates the frequency, rate or extent of an endoplasmic reticulum stress-induced intrinsic apoptotic signaling pathway. [GOC:BHF, GOC:mtg_apoptosis, GOC:rl, GOC:TermGenie, PMID:20160352]	Any process that modulates the frequency, rate or extent of response to endoplasmic reticulum stress. [GO_REF:0000058, GOC:aruk, GOC:bc, GOC:TermGenie, PMID:21803450]	Modulation of the frequency, rate or extent of translation as a result of endoplasmic reticulum stress. [GOC:bf, GOC:PARL, PMID:14676213, PMID:16835242]	Any process that modulates the frequency, rate or extent of translation initiation, as a result of endoplasmic reticulum stress. [GOC:bf, GOC:PARL, PMID:14676213, PMID:16835242]	Any process that results in a change in state or activity of a cell (in terms of movement, secretion, enzyme production, gene expression, etc.) as a result of a stress acting at the endoplasmic reticulum. ER stress usually results from the accumulation of unfolded or misfolded proteins in the ER lumen. [GOC:cjm, GOC:mah]
ATF6	ABL1	AIFM1	ACADVL	DNAJC3	BCL2L1	ABCA7	BCL2L11	AGR2	ATF3	DDX3X	BCL2L1	ABCA7	DDX3X	DNAJC3	ABCA7
ATF6B	ACKR3	APAF1	ADD1	NCK1	CREB3	ALOX5	BOK	ATF6	ATF4	DNAJC3	BCL2L11	AGR2	DNAJC3	EIF2AK3	ACADVL
CALR	AEN	ATF4	AGR2	NCK2	CREB3L1	AQP11	DDIT3	ATXN3	ATF6	EIF4G1	BOK	ALOX5	EIF2AK3	EIF2AK4	ADD1
DDIT3	AIFM1	ATP2A1	ARFGAP1	PPP1R15B	GRINA	ATF6B	NCK1	BAG6	ATF6B	NCK1	CREB3	AQP11	EIF2AK4	NCK1	AGR2
HSP90B1	AKT1	ATP2A3	ATP6V0D1	TMED2	HERPUD1	BCL2L1	NCK2	BAK1	CEBPB	NCK2	CREB3L1	ATF6	EIF4G1	NCK2	AIFM1
HSPA5	APAF1	BAG6	BAK1		HSPA1A	BFAR	PMAIP1	BAX	CREB3L1		DDIT3	ATF6B	NCK1	PPP1R15A	ALOX15
MBTPS1	ARHGEF2	BAK1	BAX		LRRK2	CLU	PTPN2	BCAP31	CREB3L3		EIF2AK3	ATXN3	NCK2	PPP1R15B	ALOX5
MBTPS2	ARL6IP5	BAX	BCL2L11		MAGEA3	CREB3	RNF183	BCL2L11	DDIT3		ERP29	BAG6	PPP1R15A	TMED2	AMFR
WFS1	ARMC10	BBC3	BFAR		OPA1	CREB3L1	SERINC3	BOK	HSPA5		GRINA	BAK1	PPP1R15B		ANKS4B
XBP1	ATF4	BCL2	COPS5		PARK7	DDRGK1	SIRT1	CAV1	MBTPS2		HERPUD1	BAX	SESN2		ANKZF1
	ATM	BCL2L1	CTDSP2		PDX1	DNAJB9		DAB2IP	TP53		HSPA1A	BCAP31	TMED2		APAF1
	ATP2A1	BCL2L11	CUL7		PRKN	DNAJC3		DDIT3			LRRK2	BCL2L1			AQP11
	ATP2A3	BOK	CXXC1		PTPN1	GRINA		ERN1			MAGEA3	BCL2L11			ARFGAP1
	BAD	BRSK2	DAB2IP		SELENOS	HERPUD1		FCGR2B			NCK1	BFAR			ASNS
	BAG5	CASP4	DCTN1		SYVN1	HSPA1A		HERPUD1			NCK2	BOK			ATF3
	BAG6	CEBPB	DDRGK1		TMBIM6	HSPA5		NCK1			OPA1	CAV1			ATF4
	BAK1	CHAC1	DDX11		TXNDC12	LPCAT3		NCK2			PARK7	CLU			ATF6
	BAX	CREB3	DNAJB11		XBP1	LRRK2		NFE2L2			PDX1	COPS5			ATF6B
	BBC3	CREB3L1	DNAJB9			MAGEA3		PIK3R1			PMAIP1	CREB3			ATG10
	BCAP31	DAB2IP	DNAJC3			NCK1		PMAIP1			PRKN	CREB3L1			ATP2A1
	BCL2	DDIT3	EDEM1			NCK2		PPP1R15A			PTPN1	DAB2IP			ATP2A2
	BCL2A1	DNAJC10	ERN1			NR1H2		PTPN1			PTPN2	DDIT3			ATP2A3
	BCL2L1	EIF2AK3	ERN2			NR1H3		PTPN2			RNF183	DDRGK1			ATP6V0D1
	BCL2L10	ERN1	EXTL1			OPA1		RNF183			SELENOS	DNAJB9			ATXN3
	BCL2L11	ERN2	EXTL2			PARK7		RNF185			SERINC3	DNAJC3			AUP1
	BCL2L12	ERO1A	EXTL3			PDX1		RNFT1			SIRT1	EIF2AK3			BAG6
	BCL2L2	ERP29	FICD			PPP1R15A		SERINC3			SYVN1	ERN1			BAK1
	BCL3	GRINA	FKBP14			PPP1R15B		SGTA			TMBIM6	ERP29			BAX
	BCLAF1	HERPUD1	GET3			PRKN		SIRT1			TXNDC12	FCGR2B			BBC3
	BDKRB2	HSPA1A	GFPT1			PTPN1		TMEM259			XBP1	FICD			BCAP31
	BECN1	ITPR1	GOSR2			RACK1		TMEM33				GRINA			BCL2
	BID	LRRK2	GSK3A			SELENOS		UBQLN1				HERPUD1			BCL2L1
	BMF	MAGEA3	HDGF			SGTA		UBQLN2				HSPA1A			BCL2L11
	BNIP3	MAP3K5	HSPA5			SVIP		USP13				HSPA5			BFAR
	BOK	NCK1	HYOU1			SYVN1		XBP1				LPCAT3			BHLHA15
	BRCA1	NCK2	KDELR3			TMBIM6						LRRK2			BOK
	BRCA2	OPA1	KLHDC3			TMED2						MAGEA3			BRSK2
	BRSK2	PARK7	LMNA			TXNDC12						MANF			CALR
	CASP2	PDX1	MYDGF			UBXN1						MBTPS2			CALR3
	CASP3	PMAIP1	PARP16			UFL1						NCK1			CANX
	CASP4	PML	PDIA5			USP14						NCK2			CASP4
	CASP9	PPP1R15A	PDIA6			USP25						NFE2L2			CAV1
	CAV1	PRKN	PLA2G4B			WFS1						NR1H2			CCDC47
	CCAR2	PTPN1	PPP2R5B			XBP1						NR1H3			CCL2
	CD24	PTPN2	PREB									NUPR1			CCND1
	CD44	RNF183	PTPN1									OPA1			CDK5RAP3
	CD74	RNF186	SEC31A									PARK7			CEBPB
	CDIP1	SELENOK	SERP1									PDX1			CERT1
	CDKN1A	SELENOS	SHC1									PIGBOS1			CFTR
	CDKN2D	SERINC3	SRPRA									PIK3R1			CHAC1
	CEBPB	SIRT1	SRPRB									PMAIP1			CLGN
	CHAC1	SYVN1	SSR1									PPP1R15A			CLU
	CHEK2	TMBIM6	SULT1A3									PPP1R15B			COPS5
	CIDEB	TMEM117	SULT1A4									PRKN			CREB3
	CLU	TNFRSF10B	SYVN1									PTPN1			CREB3L1
	COA8	TP53	TATDN2									PTPN2			CREB3L2
	CREB3	TRAF2	TLN1									RACK1			CREB3L3
	CREB3L1	TRIB3	TMEM33									RNF183			CREB3L4
	CRIP1	TXNDC12	TPP1									RNF185			CREBRF
	CUL1	UBE2K	TSPYL2									RNFT1			CTDSP2
	CUL2	XBP1	UFL1									SELENOS			CTH
	CUL3		VAPB									SERINC3			CUL7
	CUL4A		WFS1									SGTA			CXCL8
	CUL5		WIPI1									SIRT1			CXXC1
	CXCL12		XBP1									SVIP			DAB2IP
	CYLD		YIF1A									SYVN1			DCTN1
	CYP1B1		ZBTB17									TMBIM6			DDIT3
	DAB2IP											TMED2			DDRGK1
	DAPK2											TMEM259			DDX11
	DDIAS											TMEM33			DDX3X
	DDIT3											TXNDC12			DERL1
	DDIT4											UBQLN1			DERL2
	DDX3X											UBQLN2			DERL3
	DDX5											UBXN1			DNAJB11
	DIABLO											UFL1			DNAJB12
	DNAJA1											USP13			DNAJB14
	DNAJC10											USP14			DNAJB2
	DNM1L											USP19			DNAJB9
	DYRK2											USP25			DNAJC10
	E2F1											WFS1			DNAJC18
	E2F2											XBP1			DNAJC3
	EDA2R														ECPAS
	EIF2AK3														EDEM1
	ELL3														EDEM2
	ENO1														EDEM3
	EP300														EEF2
	EPHA2														EIF2AK3
	EPO														EIF2AK4
	ERCC6														EIF2B5
	ERN1														EIF2S1
	ERN2														EIF4G1
	ERO1A														EP300
	ERP29														ERLEC1
	FBH1														ERLIN1
	FBXW7														ERLIN2
	FHIT														ERMP1
	FIGNL1														ERN1
	FIS1														ERN2
	FNIP2														ERO1A
	GPX1														ERP27
	GRINA														ERP29
	GSDME														ERP44
	GSKIP														EXTL1
	HDAC1														EXTL2
	HERPUD1														EXTL3
	HIC1														FAF2
	HIF1A														FBXO17
	HINT1														FBXO2
	HIPK1														FBXO27
	HIPK2														FBXO44
	HMOX1														FBXO6
	HNRNPK														FCGR2B
	HRAS														FGF21
	HSPA1A														FICD
	HSPB1														FKBP14
	HTRA2														FLOT1
	HYOU1														FOXRED2
	IFI16														GET3
	IFI6														GET4
	IKBKE														GFPT1
	IL19														GORASP2
	IL20RA														GOSR2
	ING2														GRINA
	INS														GSK3A
	ITPR1														GSK3B
	IVNS1ABP														HDGF
	JAK2														HERPUD1
	JMY														HERPUD2
	KDM1A														HM13
	LCK														HSP90B1
	LGALS12														HSPA1A
	LRRK2														HSPA5
	MAEL														HYOU1
	MAGEA3														IGFBP1
	MAP3K5														ITPR1
	MAPK7														JKAMP
	MAPK8IP1														JUN
	MARCHF7														KDELR3
	MCL1														KLHDC3
	MDM2														LMNA
	MELK														LPCAT3
	MIF														LRRK2
	MIR132														MAGEA3
	MIR15A														MAN1A1
	MIR16-1														MAN1B1
	MIR17														MANF
	MIR21														MAP3K5
	MIR27B														MARCHF6
	MLH1														MBTPS1
	MLLT11														MBTPS2
	MMP9														MIR200C
	MOAP1														MYDGF
	MSH2														NCCRP1
	MSH6														NCK1
	MSX1														NCK2
	MUC1														NFE2L2
	MYBBP1A														NHLRC1
	NACC2														NIBAN1
	NBN														NPLOC4
	NCK1														NR1H2
	NCK2														NR1H3
	NDUFA13														NRBF2
	NDUFS3														NUPR1
	NFATC4														OPA1
	NFE2L2														OS9
	NKX3-1														P4HB
	NME5														PARK7
	NOC2L														PARP16
	NOL3														PDIA2
	NONO														PDIA3
	NOX1														PDIA4
	NUPR1														PDIA5
	OPA1														PDIA6
	P4HB														PDX1
	PARK7														PIGBOS1
	PARP1														PIK3R1
	PDCD10														PIK3R2
	PDK1														PLA2G4B
	PDK2														PMAIP1
	PDX1														PML
	PERP														POMT2
	PHLDA3														PPP1R15A
	PIAS4														PPP1R15B
	PIK3R1														PPP2CB
	PINK1														PPP2R5B
	PLAGL2														PREB
	PLAUR														PRKN
	PLEKHF1														PSMC6
	PMAIP1														PTPN1
	PML														PTPN2
	POLB														RACK1
	POU4F1														RASGRF1
	POU4F2														RASGRF2
	PPIA														RCN3
	PPIF														RHBDD1
	PPM1F														RHBDD2
	PPP1R13B														RNF103
	PPP1R15A														RNF121
	PRKCD														RNF139
	PRKDC														RNF175
	PRKN														RNF183
	PRKRA														RNF185
	PRODH														RNF186
	PTPMT1														RNF5
	PTPN1														RNFT1
	PTPN2														SCAMP5
	PTTG1IP														SDF2L1
	PYCARD														SEC16A
	RACK1														SEC31A
	RIPK3														SEC61B
	RNF183														SEL1L
	RNF186														SEL1L2
	RPL11														SELENOK
	RPL26														SELENOS
	RPS27L														SERINC3
	RPS3														SERP1
	RPS7														SERP2
	RRP8														SESN2
	RTKN2														SGTA
	S100A8														SGTB
	S100A9														SHC1
	SCN2A														SIRT1
	SELENOK														SRPRA
	SELENOS														SRPRB
	SEPTIN4														SRPX
	SERINC3														SSR1
	SFN														STT3B
	SFPQ														STUB1
	SFRP2														SULT1A3
	SGMS1														SULT1A4
	SGPP1														SVIP
	SHISA5														SYVN1
	SIAH1														TARDBP
	SIRT1														TATDN2
	SKIL														TBL2
	SLC9A3R1														THBS1
	SNAI1														THBS4
	SNAI2														TLN1
	SNW1														TMBIM6
	SOD1														TMCO1
	SOD2														TMED2
	SRC														TMEM117
	STK11														TMEM129
	STK24														TMEM259
	STK25														TMEM33
	STYXL1														TMEM67
	SYVN1														TMTC3
	TAF9														TMTC4
	TAF9B														TMUB1
	TMBIM6														TMUB2
	TMEM109														TMX1
	TMEM117														TNFRSF10B
	TMEM161A														TOR1A
	TNF														TP53
	TNFRSF10B														TPP1
	TNFRSF1A														TRAF2
	TNFRSF1B														TRIB3
	TOPORS														TRIM13
	TP53														TRIM25
	TP53BP2														TSPYL2
	TP63														TTC23L
	TP73														TXNDC12
	TPT1														UBA5
	TRAF2														UBAC2
	TRAP1														UBE2G2
	TRIAP1														UBE2J1
	TRIB3														UBE2J2
	TRIM32														UBE2K
	TXNDC12														UBE4A
	UBB														UBE4B
	UBE2K														UBQLN1
	UBQLN1														UBQLN2
	URI1														UBXN1
	USP28														UBXN4
	USP47														UBXN6
	VDAC2														UBXN8
	VNN1														UFC1
	WWOX														UFD1
	XBP1														UFL1
	YBX3														UFM1
	ZNF385A														UGGT1
	ZNF385B														UGGT2
	ZNF622														UMOD
															USP13
															USP14
															USP19
															USP25
															VAPB
															VCP
															WFS1
															WIPI1
															XBP1
															YIF1A
															YOD1
															ZBTB17
