# Supplementary material for: Establishment of an endoplasmic reticulum stress-related signature predicting outcomes of gastric adenocarcinoma patients
Source: Front Genet. 2022 Sep 6;13:944105. doi: 10.3389/fgene.2022.944105 (PMC9486073; doi:10.3389/fgene.2022.944105)
Supplement: Supplementary file 1 [file DataSheet1.ZIP › Supplementary Material 4 All enrichment results in the TCGA GAC cohort/Hallmaker_GSEA_report_for_highrisk.tsv]

NAME	SIZE	ES	NES	NOM p-val	FDR q-val	FWER p-val	RANK AT MAX	LEADING EDGE
HALLMARK_MYOGENESIS	198	0.70889974	2.3106716	0	0	0	8655	tags=60%, list=15%, signal=70%
HALLMARK_EPITHELIAL_MESENCHYMAL_TRANSITION	197	0.7883455	2.2126315	0	0	0	5323	tags=68%, list=9%, signal=74%
HALLMARK_APICAL_JUNCTION	194	0.6847371	2.1769722	0	0	0	10094	tags=59%, list=17%, signal=71%
HALLMARK_UV_RESPONSE_DN	138	0.7473507	2.1439226	0	2.35E-04	0.001	8440	tags=68%, list=14%, signal=79%
HALLMARK_HYPOXIA	191	0.6438821	2.091264	0	0.001160915	0.005	10796	tags=57%, list=18%, signal=70%
HALLMARK_COAGULATION	138	0.62849855	2.0557077	0	0.002222318	0.009	13773	tags=59%, list=24%, signal=77%
HALLMARK_HEME_METABOLISM	194	0.6170502	2.0515308	0	0.002204544	0.01	14094	tags=57%, list=24%, signal=74%
HALLMARK_APICAL_SURFACE	43	0.6557395	2.0514817	0	0.001928976	0.01	12416	tags=56%, list=21%, signal=71%
HALLMARK_ANGIOGENESIS	36	0.73211104	2.0506535	0	0.001714645	0.01	4448	tags=50%, list=8%, signal=54%
HALLMARK_HEDGEHOG_SIGNALING	35	0.7263894	2.0024571	0	0.002935111	0.016	5227	tags=54%, list=9%, signal=60%
HALLMARK_TGF_BETA_SIGNALING	54	0.7319812	2.0019238	0.001883239	0.002668283	0.016	6707	tags=63%, list=11%, signal=71%
HALLMARK_KRAS_SIGNALING_DN	194	0.52842903	1.9929432	0	0.003100566	0.018	18714	tags=57%, list=32%, signal=83%
HALLMARK_KRAS_SIGNALING_UP	194	0.5611235	1.9215828	0	0.008066298	0.043	14453	tags=51%, list=25%, signal=67%
HALLMARK_BILE_ACID_METABOLISM	112	0.5546991	1.898351	0.005836576	0.01082589	0.06	15108	tags=53%, list=26%, signal=71%
HALLMARK_APOPTOSIS	159	0.5688256	1.8337944	0.011673152	0.021305304	0.106	8759	tags=39%, list=15%, signal=46%
HALLMARK_ANDROGEN_RESPONSE	96	0.61294717	1.8217119	0.016260162	0.022001345	0.112	12256	tags=55%, list=21%, signal=70%
HALLMARK_WNT_BETA_CATENIN_SIGNALING	42	0.66754675	1.815807	0.00589391	0.02197684	0.117	13887	tags=69%, list=24%, signal=91%
HALLMARK_NOTCH_SIGNALING	32	0.665397	1.8124444	0.011673152	0.021697367	0.118	13495	tags=69%, list=23%, signal=89%
HALLMARK_ESTROGEN_RESPONSE_EARLY	195	0.5496524	1.8080287	0.005859375	0.021156605	0.12	15387	tags=51%, list=26%, signal=69%
HALLMARK_IL2_STAT5_SIGNALING	195	0.5538725	1.8064172	0.013645224	0.02047831	0.121	14257	tags=47%, list=24%, signal=62%
HALLMARK_MITOTIC_SPINDLE	198	0.6630079	1.8034729	0.011741683	0.019920284	0.123	11578	tags=57%, list=20%, signal=71%
HALLMARK_PI3K_AKT_MTOR_SIGNALING	104	0.6125129	1.7962257	0.012048192	0.020131566	0.128	13459	tags=57%, list=23%, signal=74%
HALLMARK_COMPLEMENT	200	0.52705914	1.7466433	0.03544776	0.029082656	0.168	14161	tags=47%, list=24%, signal=61%
HALLMARK_PROTEIN_SECRETION	95	0.6391869	1.7181641	0.03929273	0.03351448	0.19	10663	tags=59%, list=18%, signal=72%
HALLMARK_ADIPOGENESIS	192	0.5193918	1.6625307	0.06382979	0.04761584	0.241	8709	tags=37%, list=15%, signal=43%
HALLMARK_TNFA_SIGNALING_VIA_NFKB	198	0.55670965	1.6607113	0.06692913	0.0463823	0.243	12546	tags=51%, list=21%, signal=64%
HALLMARK_ESTROGEN_RESPONSE_LATE	196	0.46816587	1.6421602	0.021032505	0.04986898	0.253	15515	tags=43%, list=27%, signal=58%
HALLMARK_XENOBIOTIC_METABOLISM	197	0.46209827	1.6349351	0.033398822	0.049854975	0.259	15059	tags=39%, list=26%, signal=52%
HALLMARK_UV_RESPONSE_UP	154	0.49622342	1.5966104	0.03976143	0.060393337	0.297	14642	tags=47%, list=25%, signal=62%
HALLMARK_SPERMATOGENESIS	133	0.4405721	1.5916009	0.044315994	0.06007373	0.305	13869	tags=37%, list=24%, signal=48%
HALLMARK_IL6_JAK_STAT3_SIGNALING	87	0.5435186	1.5888239	0.08576998	0.058577918	0.308	12057	tags=45%, list=21%, signal=56%
HALLMARK_CHOLESTEROL_HOMEOSTASIS	73	0.5210568	1.5498167	0.07269155	0.070179634	0.348	15561	tags=53%, list=27%, signal=73%
HALLMARK_INFLAMMATORY_RESPONSE	198	0.49866545	1.5330154	0.09746589	0.0731421	0.358	12998	tags=40%, list=22%, signal=51%
HALLMARK_P53_PATHWAY	193	0.4795941	1.5112507	0.0951417	0.07837662	0.376	17259	tags=50%, list=30%, signal=71%
HALLMARK_PANCREAS_BETA_CELLS	40	0.5575028	1.5072923	0.084645666	0.07794344	0.38	19064	tags=65%, list=33%, signal=96%
HALLMARK_GLYCOLYSIS	197	0.46350002	1.4645215	0.12252964	0.09155192	0.413	14525	tags=42%, list=25%, signal=56%
HALLMARK_UNFOLDED_PROTEIN_RESPONSE	107	0.5415061	1.4538202	0.15831663	0.093075454	0.424	11856	tags=45%, list=20%, signal=56%
HALLMARK_PEROXISOME	104	0.4214247	1.3420683	0.16992188	0.14225806	0.541	16660	tags=42%, list=29%, signal=59%
HALLMARK_FATTY_ACID_METABOLISM	156	0.40649247	1.3097404	0.20512821	0.15519837	0.57	17968	tags=42%, list=31%, signal=60%
HALLMARK_DNA_REPAIR	147	0.38710022	1.0990347	0.3910387	0.28460246	0.742	16752	tags=39%, list=29%, signal=55%
HALLMARK_MTORC1_SIGNALING	195	0.36781657	1.020948	0.4341564	0.34321132	0.789	15300	tags=35%, list=26%, signal=48%
HALLMARK_REACTIVE_OXYGEN_SPECIES_PATHWAY	47	0.3630957	1.0157508	0.422449	0.34022588	0.792	17656	tags=47%, list=30%, signal=67%
HALLMARK_G2M_CHECKPOINT	190	0.37026545	0.9422873	0.5242915	0.40340704	0.842	12077	tags=25%, list=21%, signal=31%
HALLMARK_ALLOGRAFT_REJECTION	195	0.27934948	0.81504965	0.61354584	0.5372992	0.901	12710	tags=21%, list=22%, signal=27%
HALLMARK_INTERFERON_GAMMA_RESPONSE	198	0.2524695	0.677697	0.7484909	0.6955699	0.936	9511	tags=20%, list=16%, signal=23%
