# Supplementary material for: Establishment of an endoplasmic reticulum stress-related signature predicting outcomes of gastric adenocarcinoma patients
Source: Front Genet. 2022 Sep 6;13:944105. doi: 10.3389/fgene.2022.944105 (PMC9486073; doi:10.3389/fgene.2022.944105)
Supplement: Supplementary file 1 [file DataSheet1.ZIP › Supplementary Material 4 All enrichment results in the TCGA GAC cohort/Hallmaker_GSEA_report_for_lowrisk.tsv]

NAME	SIZE	ES	NES	NOM p-val	FDR q-val	FWER p-val	RANK AT MAX	LEADING EDGE
HALLMARK_MYC_TARGETS_V2	58	-0.47955447	-1.1332192	0.38535646	1	0.686	11972	tags=48%, list=21%, signal=61%
HALLMARK_OXIDATIVE_PHOSPHORYLATION	184	-0.40038177	-1.0895658	0.37627813	0.64605904	0.72	7444	tags=40%, list=13%, signal=45%
HALLMARK_INTERFERON_ALPHA_RESPONSE	95	-0.3811837	-0.914182	0.5694444	0.6814148	0.839	1665	tags=23%, list=3%, signal=24%
HALLMARK_MYC_TARGETS_V1	194	-0.33781585	-0.82289726	0.60437375	0.63771516	0.885	5166	tags=24%, list=9%, signal=26%
HALLMARK_E2F_TARGETS	195	-0.21468933	-0.5297342	0.82095236	0.88874984	0.955	9797	tags=28%, list=17%, signal=33%
