# Supplementary material for: Establishment of an endoplasmic reticulum stress-related signature predicting outcomes of gastric adenocarcinoma patients
Source: Front Genet. 2022 Sep 6;13:944105. doi: 10.3389/fgene.2022.944105 (PMC9486073; doi:10.3389/fgene.2022.944105)
Supplement: Supplementary file 1 [file DataSheet1.ZIP › Supplementary Material 4 All enrichment results in the TCGA GAC cohort/KEGG_GSEA_report_for_highrisk.tsv]

NAME	SIZE	ES	NES	NOM p-val	FDR q-val	FWER p-val	RANK AT MAX	LEADING EDGE
KEGG_HYPERTROPHIC_CARDIOMYOPATHY_HCM	83	0.7096617	2.2399366	0	0.00301314	0.002	12014	tags=71%, list=21%, signal=89%
KEGG_GAP_JUNCTION	88	0.68258524	2.2265005	0	0.00150657	0.002	10924	tags=59%, list=19%, signal=73%
KEGG_DILATED_CARDIOMYOPATHY	90	0.7110791	2.2137969	0	0.001674651	0.004	12014	tags=70%, list=21%, signal=88%
KEGG_CALCIUM_SIGNALING_PATHWAY	177	0.6240934	2.1902282	0.002016129	0.001255988	0.004	14484	tags=62%, list=25%, signal=82%
KEGG_FOCAL_ADHESION	197	0.713219	2.1824048	0	0.001191849	0.005	11491	tags=68%, list=20%, signal=84%
KEGG_AXON_GUIDANCE	128	0.6857399	2.1811073	0	9.93E-04	0.005	9846	tags=58%, list=17%, signal=69%
KEGG_REGULATION_OF_ACTIN_CYTOSKELETON	212	0.65607387	2.1731954	0	0.001031593	0.006	12488	tags=58%, list=21%, signal=73%
KEGG_ARRHYTHMOGENIC_RIGHT_VENTRICULAR_CARDIOMYOPATHY_ARVC	74	0.69237906	2.149899	0	0.001060382	0.006	12014	tags=68%, list=21%, signal=85%
KEGG_MELANOGENESIS	101	0.64110994	2.1160347	0	0.00143982	0.009	13887	tags=64%, list=24%, signal=84%
KEGG_ECM_RECEPTOR_INTERACTION	84	0.73392224	2.1151567	0.001915709	0.001389367	0.01	8760	tags=65%, list=15%, signal=77%
KEGG_VASOPRESSIN_REGULATED_WATER_REABSORPTION	44	0.7154874	2.1042943	0	0.001477531	0.011	11226	tags=66%, list=19%, signal=82%
KEGG_INSULIN_SIGNALING_PATHWAY	137	0.67874014	2.1006582	0	0.001523098	0.012	11796	tags=63%, list=20%, signal=78%
KEGG_NEUROACTIVE_LIGAND_RECEPTOR_INTERACTION	271	0.54105324	2.0950027	0	0.001879614	0.016	17071	tags=54%, list=29%, signal=76%
KEGG_MAPK_SIGNALING_PATHWAY	266	0.6161254	2.078435	0	0.002362619	0.02	15280	tags=63%, list=26%, signal=85%
KEGG_VASCULAR_SMOOTH_MUSCLE_CONTRACTION	112	0.65577775	2.0748365	0	0.002298917	0.02	11796	tags=61%, list=20%, signal=76%
KEGG_DORSO_VENTRAL_AXIS_FORMATION	24	0.7446202	2.0694506	0	0.002494023	0.023	7785	tags=58%, list=13%, signal=67%
KEGG_HEDGEHOG_SIGNALING_PATHWAY	56	0.677262	2.06354	0	0.002347315	0.023	11530	tags=63%, list=20%, signal=78%
KEGG_GNRH_SIGNALING_PATHWAY	101	0.6273528	2.063122	0	0.002341542	0.024	13880	tags=60%, list=24%, signal=79%
KEGG_WNT_SIGNALING_PATHWAY	150	0.6448637	2.0615945	0	0.002218303	0.024	13956	tags=65%, list=24%, signal=85%
KEGG_PATHWAYS_IN_CANCER	322	0.6337866	2.0575726	0	0.002476738	0.027	11796	tags=55%, list=20%, signal=68%
KEGG_GLYCOSPHINGOLIPID_BIOSYNTHESIS_GANGLIO_SERIES	15	0.8147567	2.0497677	0	0.002678661	0.03	6114	tags=73%, list=10%, signal=82%
KEGG_LONG_TERM_DEPRESSION	68	0.60992414	2.0493605	0	0.002556904	0.03	13706	tags=59%, list=23%, signal=77%
KEGG_ADHERENS_JUNCTION	68	0.7073033	2.0446007	0	0.002594688	0.031	7446	tags=53%, list=13%, signal=61%
KEGG_MELANOMA	71	0.64490676	2.0425103	0	0.002539155	0.031	15558	tags=68%, list=27%, signal=92%
KEGG_TGF_BETA_SIGNALING_PATHWAY	85	0.6771377	2.0369463	0	0.002709919	0.032	13495	tags=69%, list=23%, signal=90%
KEGG_RENAL_CELL_CARCINOMA	66	0.7290119	2.0339727	0.00203666	0.002643209	0.033	11796	tags=73%, list=20%, signal=91%
KEGG_ADIPOCYTOKINE_SIGNALING_PATHWAY	67	0.65727377	2.015281	0	0.003385942	0.044	15330	tags=75%, list=26%, signal=101%
KEGG_LONG_TERM_POTENTIATION	70	0.62855947	2.00086	0	0.004333543	0.055	12687	tags=57%, list=22%, signal=73%
KEGG_BASAL_CELL_CARCINOMA	55	0.6643617	1.9970087	0.001953125	0.004541584	0.057	5442	tags=44%, list=9%, signal=48%
KEGG_VEGF_SIGNALING_PATHWAY	76	0.63266	1.9734604	0.001996008	0.00584954	0.065	12548	tags=55%, list=21%, signal=70%
KEGG_ENDOCYTOSIS	179	0.62426066	1.9644302	0.004016064	0.006452438	0.071	10763	tags=51%, list=18%, signal=63%
KEGG_ERBB_SIGNALING_PATHWAY	86	0.67498577	1.9637214	0	0.006297675	0.071	12032	tags=64%, list=21%, signal=80%
KEGG_GLIOMA	65	0.6649402	1.9395369	0	0.008473826	0.084	12032	tags=60%, list=21%, signal=75%
KEGG_PROSTATE_CANCER	89	0.65545964	1.9383249	0.002066116	0.008344364	0.086	12127	tags=61%, list=21%, signal=76%
KEGG_NEUROTROPHIN_SIGNALING_PATHWAY	125	0.6587249	1.9204926	0.002057613	0.010590773	0.099	12032	tags=62%, list=21%, signal=77%
KEGG_PHOSPHATIDYLINOSITOL_SIGNALING_SYSTEM	76	0.6623142	1.9202416	0.008438818	0.010323515	0.099	10836	tags=62%, list=19%, signal=76%
KEGG_LEUKOCYTE_TRANSENDOTHELIAL_MIGRATION	115	0.61264807	1.9196453	0.002020202	0.01012645	0.1	11571	tags=47%, list=20%, signal=58%
KEGG_NON_SMALL_CELL_LUNG_CANCER	54	0.682703	1.8995422	0.002105263	0.012561943	0.116	11796	tags=61%, list=20%, signal=77%
KEGG_GLYCOSAMINOGLYCAN_DEGRADATION	21	0.72601426	1.8976556	0.004040404	0.012401348	0.118	9169	tags=62%, list=16%, signal=73%
KEGG_MTOR_SIGNALING_PATHWAY	51	0.68350816	1.8932012	0.002083333	0.012917451	0.122	11591	tags=65%, list=20%, signal=81%
KEGG_PPAR_SIGNALING_PATHWAY	69	0.57836366	1.8922869	0.001992032	0.012680783	0.122	16015	tags=62%, list=27%, signal=86%
KEGG_JAK_STAT_SIGNALING_PATHWAY	155	0.55374944	1.8891836	0.002109705	0.012772992	0.125	12109	tags=45%, list=21%, signal=56%
KEGG_TIGHT_JUNCTION	129	0.5741437	1.8869431	0.00210084	0.012709488	0.126	14048	tags=51%, list=24%, signal=67%
KEGG_ALDOSTERONE_REGULATED_SODIUM_REABSORPTION	42	0.5963957	1.8857619	0	0.012565805	0.127	11912	tags=50%, list=20%, signal=63%
KEGG_GLYCOSAMINOGLYCAN_BIOSYNTHESIS_HEPARAN_SULFATE	26	0.68963695	1.8775065	0.004016064	0.01357993	0.135	13533	tags=81%, list=23%, signal=105%
KEGG_PRION_DISEASES	35	0.62997603	1.8639685	0.007984032	0.015401485	0.153	8443	tags=40%, list=14%, signal=47%
KEGG_TYPE_II_DIABETES_MELLITUS	47	0.62086755	1.8631681	0.004056795	0.01513484	0.154	16625	tags=68%, list=28%, signal=95%
KEGG_REGULATION_OF_AUTOPHAGY	34	0.5999378	1.8530377	0.001992032	0.01646079	0.166	8233	tags=38%, list=14%, signal=44%
KEGG_ENDOMETRIAL_CANCER	52	0.6808677	1.8529621	0.006289308	0.016124856	0.166	11796	tags=62%, list=20%, signal=77%
KEGG_INOSITOL_PHOSPHATE_METABOLISM	54	0.656158	1.8446406	0.008333334	0.017258096	0.171	9748	tags=57%, list=17%, signal=69%
KEGG_GLYCEROPHOSPHOLIPID_METABOLISM	72	0.5708396	1.8421613	0.002057613	0.017275974	0.174	15958	tags=56%, list=27%, signal=76%
KEGG_GLYCOSAMINOGLYCAN_BIOSYNTHESIS_CHONDROITIN_SULFATE	22	0.74258906	1.8334036	0.003795066	0.018407479	0.18	6554	tags=68%, list=11%, signal=77%
KEGG_GLYCEROLIPID_METABOLISM	43	0.56847554	1.8325018	0.001992032	0.01830755	0.184	13763	tags=49%, list=24%, signal=64%
KEGG_NOTCH_SIGNALING_PATHWAY	47	0.6728244	1.8301668	0.008163265	0.01828781	0.186	7396	tags=51%, list=13%, signal=58%
KEGG_FC_EPSILON_RI_SIGNALING_PATHWAY	79	0.5749853	1.8246324	0.004040404	0.019037211	0.191	13415	tags=48%, list=23%, signal=62%
KEGG_CHRONIC_MYELOID_LEUKEMIA	73	0.6759579	1.8207632	0.008350731	0.019397011	0.195	11796	tags=64%, list=20%, signal=81%
KEGG_GLYCOSPHINGOLIPID_BIOSYNTHESIS_LACTO_AND_NEOLACTO_SERIES	26	0.60446775	1.8192947	0.009560229	0.0193569	0.198	9296	tags=38%, list=16%, signal=46%
KEGG_PANCREATIC_CANCER	69	0.64071906	1.8134518	0.010351967	0.020652601	0.207	12843	tags=58%, list=22%, signal=74%
KEGG_ACUTE_MYELOID_LEUKEMIA	57	0.6464098	1.8023174	0.024193548	0.022518273	0.224	11796	tags=60%, list=20%, signal=75%
KEGG_SMALL_CELL_LUNG_CANCER	84	0.6320453	1.7930708	0.008510638	0.023877801	0.232	11791	tags=58%, list=20%, signal=73%
KEGG_FC_GAMMA_R_MEDIATED_PHAGOCYTOSIS	93	0.6099143	1.7835258	0.010204081	0.025717007	0.243	11671	tags=47%, list=20%, signal=59%
KEGG_COLORECTAL_CANCER	62	0.63808805	1.7795898	0.020703934	0.025988849	0.246	11796	tags=58%, list=20%, signal=73%
KEGG_ABC_TRANSPORTERS	44	0.5580048	1.7782384	0.004115226	0.02599658	0.246	17339	tags=59%, list=30%, signal=84%
KEGG_COMPLEMENT_AND_COAGULATION_CASCADES	69	0.60685843	1.7736852	0.016032064	0.02648789	0.251	13748	tags=55%, list=24%, signal=72%
KEGG_LYSOSOME	121	0.6250241	1.7697825	0.030800821	0.027216712	0.256	16062	tags=69%, list=28%, signal=96%
KEGG_CELL_ADHESION_MOLECULES_CAMS	128	0.57074404	1.7528902	0.037401576	0.031142676	0.28	6615	tags=34%, list=11%, signal=39%
KEGG_PROGESTERONE_MEDIATED_OOCYTE_MATURATION	85	0.5771469	1.7468908	0.028513238	0.032437064	0.291	11796	tags=49%, list=20%, signal=62%
KEGG_HISTIDINE_METABOLISM	28	0.5677309	1.7379631	0.004065041	0.03411984	0.307	13011	tags=39%, list=22%, signal=51%
KEGG_UBIQUITIN_MEDIATED_PROTEOLYSIS	130	0.618863	1.7061706	0.05427975	0.04306711	0.361	15036	tags=64%, list=26%, signal=86%
KEGG_AMYOTROPHIC_LATERAL_SCLEROSIS_ALS	53	0.5353399	1.7059612	0.034951456	0.042524338	0.361	11102	tags=45%, list=19%, signal=56%
KEGG_OTHER_GLYCAN_DEGRADATION	16	0.69294894	1.6996299	0.036072146	0.043883413	0.369	8566	tags=56%, list=15%, signal=66%
KEGG_TOLL_LIKE_RECEPTOR_SIGNALING_PATHWAY	102	0.5428557	1.6949168	0.043568466	0.04460253	0.372	11663	tags=42%, list=20%, signal=53%
KEGG_PURINE_METABOLISM	153	0.49029052	1.6873581	0.043392505	0.046218794	0.384	9020	tags=33%, list=15%, signal=39%
KEGG_EPITHELIAL_CELL_SIGNALING_IN_HELICOBACTER_PYLORI_INFECTION	68	0.55756164	1.6869723	0.032520324	0.04572744	0.384	15562	tags=54%, list=27%, signal=74%
KEGG_TYROSINE_METABOLISM	40	0.5137041	1.6718395	0.010438413	0.05119957	0.4	12300	tags=35%, list=21%, signal=44%
KEGG_GLYCOSAMINOGLYCAN_BIOSYNTHESIS_KERATAN_SULFATE	15	0.6865578	1.6683384	0.027833002	0.05172465	0.404	8696	tags=53%, list=15%, signal=63%
KEGG_CHEMOKINE_SIGNALING_PATHWAY	185	0.52614117	1.6654263	0.047227927	0.052193437	0.407	12169	tags=43%, list=21%, signal=54%
KEGG_N_GLYCAN_BIOSYNTHESIS	46	0.6360929	1.6488857	0.068686865	0.05713956	0.433	14267	tags=59%, list=24%, signal=78%
KEGG_VIBRIO_CHOLERAE_INFECTION	53	0.52976	1.6484205	0.032258064	0.0565371	0.433	13478	tags=47%, list=23%, signal=61%
KEGG_APOPTOSIS	87	0.5627791	1.6418082	0.06720977	0.05794826	0.439	12623	tags=51%, list=22%, signal=64%
KEGG_GALACTOSE_METABOLISM	26	0.5815668	1.6368481	0.026530612	0.05897636	0.449	15059	tags=58%, list=26%, signal=78%
KEGG_STARCH_AND_SUCROSE_METABOLISM	52	0.48557934	1.6284343	0.026209677	0.061558764	0.461	15267	tags=44%, list=26%, signal=60%
KEGG_T_CELL_RECEPTOR_SIGNALING_PATHWAY	107	0.5698709	1.6256613	0.06198347	0.06193057	0.47	10716	tags=43%, list=18%, signal=53%
KEGG_BLADDER_CANCER	41	0.5690646	1.6250694	0.044265594	0.061377637	0.47	13518	tags=49%, list=23%, signal=63%
KEGG_B_CELL_RECEPTOR_SIGNALING_PATHWAY	75	0.59796953	1.624071	0.053061225	0.060977973	0.472	11403	tags=47%, list=20%, signal=58%
KEGG_RENIN_ANGIOTENSIN_SYSTEM	17	0.5872264	1.6155211	0.01984127	0.063517645	0.483	8065	tags=41%, list=14%, signal=48%
KEGG_O_GLYCAN_BIOSYNTHESIS	29	0.5781856	1.6106495	0.042168673	0.06445732	0.49	6057	tags=34%, list=10%, signal=38%
KEGG_CYTOKINE_CYTOKINE_RECEPTOR_INTERACTION	262	0.44818446	1.6052535	0.05210421	0.065818615	0.504	12109	tags=32%, list=21%, signal=41%
KEGG_SPHINGOLIPID_METABOLISM	36	0.5602576	1.6032958	0.054325957	0.06568936	0.507	12822	tags=56%, list=22%, signal=71%
KEGG_HEMATOPOIETIC_CELL_LINEAGE	85	0.54596186	1.6026033	0.054393306	0.06533298	0.508	15705	tags=46%, list=27%, signal=63%
KEGG_OOCYTE_MEIOSIS	111	0.51743186	1.5938224	0.067940556	0.06776225	0.521	14518	tags=47%, list=25%, signal=62%
KEGG_PATHOGENIC_ESCHERICHIA_COLI_INFECTION	56	0.5261435	1.5839826	0.07505071	0.07073669	0.532	10852	tags=39%, list=19%, signal=48%
KEGG_THYROID_CANCER	29	0.5902679	1.5776814	0.056112226	0.072658	0.544	20205	tags=79%, list=35%, signal=121%
KEGG_SNARE_INTERACTIONS_IN_VESICULAR_TRANSPORT	38	0.58388835	1.5708892	0.06818182	0.074563354	0.555	10663	tags=50%, list=18%, signal=61%
KEGG_RIG_I_LIKE_RECEPTOR_SIGNALING_PATHWAY	69	0.49220166	1.5527098	0.05531915	0.081522085	0.581	15624	tags=46%, list=27%, signal=63%
KEGG_LYSINE_DEGRADATION	39	0.5779396	1.5433224	0.07474747	0.08473938	0.588	17111	tags=64%, list=29%, signal=91%
KEGG_ETHER_LIPID_METABOLISM	30	0.49257427	1.5426607	0.023952097	0.08422709	0.59	12384	tags=43%, list=21%, signal=55%
KEGG_BASAL_TRANSCRIPTION_FACTORS	35	0.561397	1.5139283	0.106694564	0.09581751	0.632	12467	tags=46%, list=21%, signal=58%
KEGG_ARACHIDONIC_ACID_METABOLISM	58	0.43012103	1.5012918	0.04296875	0.100841925	0.651	18407	tags=43%, list=32%, signal=63%
KEGG_PRIMARY_BILE_ACID_BIOSYNTHESIS	16	0.55766666	1.4928695	0.05691057	0.104439855	0.673	9721	tags=38%, list=17%, signal=45%
KEGG_BIOSYNTHESIS_OF_UNSATURATED_FATTY_ACIDS	20	0.5713126	1.4767165	0.09072581	0.11169318	0.695	14520	tags=55%, list=25%, signal=73%
KEGG_NOD_LIKE_RECEPTOR_SIGNALING_PATHWAY	61	0.5119236	1.4703192	0.11297071	0.11400149	0.705	11355	tags=46%, list=19%, signal=57%
KEGG_GLYCOSYLPHOSPHATIDYLINOSITOL_GPI_ANCHOR_BIOSYNTHESIS	25	0.5674442	1.4506311	0.125	0.12295582	0.727	14248	tags=52%, list=24%, signal=69%
KEGG_NICOTINATE_AND_NICOTINAMIDE_METABOLISM	24	0.49509043	1.4409133	0.088932805	0.12737283	0.743	15267	tags=54%, list=26%, signal=73%
KEGG_SELENOAMINO_ACID_METABOLISM	24	0.55496454	1.4335476	0.12974052	0.13070627	0.754	10921	tags=42%, list=19%, signal=51%
KEGG_GLYCINE_SERINE_AND_THREONINE_METABOLISM	31	0.4808693	1.4330482	0.09108911	0.12969904	0.754	15464	tags=42%, list=26%, signal=57%
KEGG_ALPHA_LINOLENIC_ACID_METABOLISM	19	0.4833796	1.4318206	0.073267326	0.12915166	0.756	14910	tags=47%, list=26%, signal=64%
KEGG_NATURAL_KILLER_CELL_MEDIATED_CYTOTOXICITY	132	0.4440921	1.4233285	0.13598326	0.13248104	0.766	11989	tags=30%, list=21%, signal=37%
KEGG_TASTE_TRANSDUCTION	51	0.4475553	1.4173924	0.100790516	0.13493887	0.776	13572	tags=33%, list=23%, signal=43%
KEGG_TRYPTOPHAN_METABOLISM	39	0.4392363	1.4165548	0.08383234	0.13414778	0.778	21362	tags=51%, list=37%, signal=81%
KEGG_VIRAL_MYOCARDITIS	68	0.4821145	1.4111416	0.12809917	0.13584255	0.784	4870	tags=25%, list=8%, signal=27%
KEGG_FRUCTOSE_AND_MANNOSE_METABOLISM	32	0.48391888	1.35034	0.16633266	0.17150638	0.834	15084	tags=44%, list=26%, signal=59%
KEGG_P53_SIGNALING_PATHWAY	66	0.4608778	1.3493941	0.19238901	0.17052506	0.835	13888	tags=39%, list=24%, signal=52%
KEGG_FATTY_ACID_METABOLISM	42	0.46136677	1.3329742	0.18640776	0.18081707	0.851	15595	tags=43%, list=27%, signal=58%
KEGG_STEROID_BIOSYNTHESIS	17	0.5442457	1.3150818	0.20612244	0.19134577	0.87	20890	tags=71%, list=36%, signal=110%
KEGG_AMINO_SUGAR_AND_NUCLEOTIDE_SUGAR_METABOLISM	42	0.4709894	1.2835125	0.21084337	0.21297099	0.895	18085	tags=50%, list=31%, signal=72%
KEGG_PROTEIN_EXPORT	23	0.50881845	1.2714969	0.24404761	0.22039986	0.9	21878	tags=65%, list=37%, signal=104%
KEGG_NITROGEN_METABOLISM	23	0.44013205	1.2635987	0.17227723	0.22476077	0.9	20056	tags=48%, list=34%, signal=73%
KEGG_LEISHMANIA_INFECTION	70	0.4699961	1.2632018	0.26875	0.22322038	0.901	11989	tags=40%, list=21%, signal=50%
KEGG_DRUG_METABOLISM_CYTOCHROME_P450	71	0.37937528	1.262696	0.18019801	0.22179927	0.901	23318	tags=49%, list=40%, signal=82%
KEGG_GLYCOLYSIS_GLUCONEOGENESIS	62	0.39281902	1.2557564	0.2	0.22545768	0.908	15218	tags=31%, list=26%, signal=41%
KEGG_PROXIMAL_TUBULE_BICARBONATE_RECLAMATION	23	0.41423824	1.2508447	0.19729207	0.22710696	0.909	18337	tags=43%, list=31%, signal=63%
KEGG_PANTOTHENATE_AND_COA_BIOSYNTHESIS	16	0.47756875	1.242265	0.22727273	0.23163843	0.915	15267	tags=44%, list=26%, signal=59%
KEGG_PHENYLALANINE_METABOLISM	17	0.4390628	1.2389234	0.2016129	0.23265699	0.917	16333	tags=41%, list=28%, signal=57%
KEGG_BETA_ALANINE_METABOLISM	22	0.4369868	1.2315315	0.22896282	0.23635085	0.923	16810	tags=45%, list=29%, signal=64%
KEGG_PROPANOATE_METABOLISM	32	0.44806513	1.2305204	0.25536063	0.23512444	0.923	15218	tags=41%, list=26%, signal=55%
KEGG_BUTANOATE_METABOLISM	34	0.4114795	1.2214345	0.25656566	0.2401408	0.929	21362	tags=50%, list=37%, signal=79%
KEGG_VALINE_LEUCINE_AND_ISOLEUCINE_DEGRADATION	43	0.4445159	1.1876328	0.29249012	0.26754627	0.948	16158	tags=42%, list=28%, signal=58%
KEGG_ARGININE_AND_PROLINE_METABOLISM	53	0.36643246	1.1790589	0.27586207	0.27245602	0.95	8300	tags=25%, list=14%, signal=29%
KEGG_STEROID_HORMONE_BIOSYNTHESIS	55	0.35279712	1.1783993	0.23564357	0.27094164	0.951	24561	tags=55%, list=42%, signal=94%
KEGG_ALANINE_ASPARTATE_AND_GLUTAMATE_METABOLISM	30	0.39797425	1.1561015	0.3	0.28834152	0.959	19288	tags=47%, list=33%, signal=70%
KEGG_CYSTEINE_AND_METHIONINE_METABOLISM	34	0.39759994	1.1379383	0.31048387	0.3028529	0.967	9930	tags=24%, list=17%, signal=28%
KEGG_CELL_CYCLE	124	0.4132015	1.1143804	0.38266385	0.32167763	0.97	14160	tags=36%, list=24%, signal=48%
KEGG_PYRUVATE_METABOLISM	40	0.36924094	1.1088257	0.3444227	0.32462817	0.971	8011	tags=20%, list=14%, signal=23%
KEGG_METABOLISM_OF_XENOBIOTICS_BY_CYTOCHROME_P450	69	0.331837	1.0855505	0.36023623	0.34563643	0.977	16193	tags=28%, list=28%, signal=38%
KEGG_MATURITY_ONSET_DIABETES_OF_THE_YOUNG	25	0.42196757	1.0841357	0.36746988	0.34439346	0.977	17575	tags=52%, list=30%, signal=74%
KEGG_SYSTEMIC_LUPUS_ERYTHEMATOSUS	55	0.40315792	1.0776694	0.39278132	0.34801286	0.979	6821	tags=24%, list=12%, signal=27%
KEGG_PORPHYRIN_AND_CHLOROPHYLL_METABOLISM	40	0.35638922	1.0761108	0.36023623	0.34690633	0.979	23318	tags=52%, list=40%, signal=87%
KEGG_RNA_DEGRADATION	56	0.3923575	1.0613843	0.40695298	0.35862744	0.98	11949	tags=36%, list=20%, signal=45%
KEGG_ASCORBATE_AND_ALDARATE_METABOLISM	25	0.3803655	1.0491127	0.3859649	0.36858302	0.983	23318	tags=52%, list=40%, signal=87%
KEGG_PEROXISOME	78	0.33957073	1.0177263	0.44176707	0.39766252	0.989	17929	tags=37%, list=31%, signal=54%
KEGG_LINOLEIC_ACID_METABOLISM	29	0.31115946	1.0125523	0.42474228	0.40017343	0.989	21402	tags=41%, list=37%, signal=65%
KEGG_RETINOL_METABOLISM	64	0.3050323	1.007565	0.4377432	0.40270382	0.989	23519	tags=52%, list=40%, signal=86%
KEGG_NUCLEOTIDE_EXCISION_REPAIR	44	0.37097463	0.94894296	0.51476794	0.46275616	0.996	9077	tags=27%, list=16%, signal=32%
KEGG_ONE_CARBON_POOL_BY_FOLATE	17	0.39240256	0.9232749	0.55	0.4899593	0.997	8885	tags=24%, list=15%, signal=28%
KEGG_PENTOSE_AND_GLUCURONATE_INTERCONVERSIONS	28	0.3265404	0.9230021	0.53892213	0.48699206	0.997	23318	tags=50%, list=40%, signal=83%
KEGG_SPLICEOSOME	126	0.35880992	0.9117114	0.56008583	0.49706483	0.998	17612	tags=44%, list=30%, signal=62%
KEGG_PYRIMIDINE_METABOLISM	97	0.3038429	0.9025857	0.5487078	0.5052288	0.998	16052	tags=36%, list=27%, signal=50%
KEGG_RNA_POLYMERASE	28	0.35079437	0.90163904	0.56	0.5029314	0.998	18106	tags=50%, list=31%, signal=72%
KEGG_GLUTATHIONE_METABOLISM	49	0.28198293	0.87300825	0.6047904	0.5360539	0.999	3790	tags=12%, list=6%, signal=13%
KEGG_CYTOSOLIC_DNA_SENSING_PATHWAY	53	0.2714394	0.8689689	0.6184486	0.53701067	0.999	10362	tags=25%, list=18%, signal=30%
KEGG_DRUG_METABOLISM_OTHER_ENZYMES	51	0.25728354	0.8579964	0.66202784	0.54615605	0.999	24026	tags=47%, list=41%, signal=80%
KEGG_PENTOSE_PHOSPHATE_PATHWAY	27	0.297402	0.8229156	0.6443089	0.58832836	0.999	18886	tags=33%, list=32%, signal=49%
KEGG_HOMOLOGOUS_RECOMBINATION	26	0.33019707	0.81323415	0.6175869	0.5968777	0.999	7553	tags=23%, list=13%, signal=26%
KEGG_AMINOACYL_TRNA_BIOSYNTHESIS	22	0.35147285	0.7931173	0.6561845	0.6202904	0.999	18716	tags=45%, list=32%, signal=67%
KEGG_TERPENOID_BACKBONE_BIOSYNTHESIS	15	0.33041844	0.7666932	0.7022587	0.64999783	0.999	21617	tags=67%, list=37%, signal=106%
KEGG_MISMATCH_REPAIR	23	0.27521706	0.64145005	0.7510638	0.81493217	1	10445	tags=26%, list=18%, signal=32%
KEGG_CITRATE_CYCLE_TCA_CYCLE	31	0.25299755	0.6197303	0.8253638	0.8357925	1	19224	tags=32%, list=33%, signal=48%
KEGG_BASE_EXCISION_REPAIR	34	0.23272441	0.59659827	0.816	0.85661787	1	20594	tags=38%, list=35%, signal=59%
