# Supplementary material for: Establishment of an endoplasmic reticulum stress-related signature predicting outcomes of gastric adenocarcinoma patients
Source: Front Genet. 2022 Sep 6;13:944105. doi: 10.3389/fgene.2022.944105 (PMC9486073; doi:10.3389/fgene.2022.944105)
Supplement: Supplementary file 1 [file DataSheet1.ZIP › Supplementary Material 4 All enrichment results in the TCGA GAC cohort/KEGG_GSEA_report_for_lowrisk.tsv]

NAME	SIZE	ES	NES	NOM p-val	FDR q-val	FWER p-val	RANK AT MAX	LEADING EDGE
KEGG_OXIDATIVE_PHOSPHORYLATION	115	-0.55351156	-1.6960177	0.0501002	0.3571603	0.359	3315	tags=44%, list=6%, signal=47%
KEGG_PARKINSONS_DISEASE	113	-0.54028785	-1.6514621	0.06653226	0.24443549	0.433	3315	tags=46%, list=6%, signal=49%
KEGG_RIBOSOME	88	-0.73098034	-1.6194252	0.09128631	0.19971983	0.485	10379	tags=72%, list=18%, signal=87%
KEGG_PROTEASOME	45	-0.5759638	-1.4446242	0.17193677	0.38001946	0.747	5090	tags=40%, list=9%, signal=44%
KEGG_GRAFT_VERSUS_HOST_DISEASE	37	-0.5967524	-1.3541138	0.2200393	0.43771914	0.842	11426	tags=62%, list=20%, signal=77%
KEGG_AUTOIMMUNE_THYROID_DISEASE	50	-0.47280747	-1.3248311	0.21550095	0.40777662	0.868	7827	tags=40%, list=13%, signal=46%
KEGG_ALLOGRAFT_REJECTION	35	-0.55165875	-1.2902232	0.2753346	0.39689937	0.896	11378	tags=57%, list=19%, signal=71%
KEGG_TYPE_I_DIABETES_MELLITUS	41	-0.49961358	-1.2599345	0.25581396	0.38672826	0.915	4797	tags=37%, list=8%, signal=40%
KEGG_CARDIAC_MUSCLE_CONTRACTION	78	-0.31921548	-1.1674868	0.25708503	0.46535304	0.96	1095	tags=26%, list=2%, signal=26%
KEGG_ANTIGEN_PROCESSING_AND_PRESENTATION	81	-0.39833033	-1.1533542	0.3181818	0.43677744	0.966	6722	tags=37%, list=12%, signal=42%
KEGG_ASTHMA	28	-0.4217433	-1.0755877	0.41108987	0.49530047	0.981	4797	tags=39%, list=8%, signal=43%
KEGG_ALZHEIMERS_DISEASE	152	-0.31646222	-1.0572697	0.4057971	0.4773551	0.982	3119	tags=31%, list=5%, signal=33%
KEGG_HUNTINGTONS_DISEASE	167	-0.31231487	-1.0385755	0.41967872	0.46406198	0.984	2595	tags=28%, list=4%, signal=29%
KEGG_OLFACTORY_TRANSDUCTION	386	-0.31659928	-0.9084798	0.5897436	0.6040039	0.997	16098	tags=51%, list=28%, signal=70%
KEGG_DNA_REPLICATION	36	-0.36003834	-0.8272233	0.6262231	0.6797548	0.999	11241	tags=39%, list=19%, signal=48%
KEGG_INTESTINAL_IMMUNE_NETWORK_FOR_IGA_PRODUCTION	46	-0.28384256	-0.72121346	0.688	0.7954161	1	6769	tags=35%, list=12%, signal=39%
KEGG_GLYOXYLATE_AND_DICARBOXYLATE_METABOLISM	16	-0.25788087	-0.62294614	0.83431953	0.8816797	1	7265	tags=31%, list=12%, signal=36%
KEGG_PRIMARY_IMMUNODEFICIENCY	35	-0.2169967	-0.53091687	0.8722555	0.9234298	1	12209	tags=37%, list=21%, signal=47%
