# Supplementary material for: Establishment of an endoplasmic reticulum stress-related signature predicting outcomes of gastric adenocarcinoma patients
Source: Front Genet. 2022 Sep 6;13:944105. doi: 10.3389/fgene.2022.944105 (PMC9486073; doi:10.3389/fgene.2022.944105)
Supplement: Supplementary file 1 [file DataSheet1.ZIP › Supplementary Material 5 All GISTIC2.0 results in the TCGA GAC cohort/highrisk_del_genes.conf_90.csv]

cytoband	16q23.1	5q11.2	9p21.3	4q22.1	6p25.3	9p23	20p12.1	3p14.2	7q31.1	6q26	1p36.11	3q26.31	4q34.3	7q36.3	2q32.1	2q37.2	10q23.31	3p26.1	9p24.2	18q21.2	2q33.3	4p16.3	5q21.3	17p12	3p13	14q32.32	9q21.13	19p13.3	14q24.1	15q21.3	12p13.2	1p36.32	18q21.31	16p13.3	13q12.11	22q13.31	1q44	11q23.2	15q11.2	4q31.3	15q15.1	16p13.3	1p21.3	2q22.1	21q11.2	10q21.3	14q21.2	21q21.3	11p15.4
q value	1.58E-44	2.65E-36	1.31E-33	2.33E-25	5.05E-17	1.99E-15	3.87E-13	6.68E-12	3.07E-09	1.29E-09	4.67E-08	2.69E-06	1.30E-06	9.48E-06	6.55E-06	1.47E-05	2.90E-05	0.00018018	7.65E-06	9.48E-06	0.00035633	0.0011609	0.00090268	0.0061819	0.00083737	0.006066	0.0029211	0.017289	0.018976	0.0070187	0.026477	0.00052307	0.0048555	0.01077	0.039797	0.045212	0.04714	0.046288	0.0077767	0.010318	0.0090245	0.0059456	0.042054	0.059465	0.08776	0.065271	0.093031	0.092802	0.10062
residual q value	1.58E-44	4.18E-36	2.60E-31	2.33E-25	5.05E-17	1.07E-14	3.87E-13	4.71E-11	3.07E-09	1.71E-08	1.66E-06	2.69E-06	4.16E-06	9.48E-06	1.47E-05	2.62E-05	0.00017649	0.00017969	0.00029962	0.00033332	0.00090268	0.0011446	0.0043274	0.006066	0.0076135	0.012384	0.017289	0.017289	0.019461	0.020797	0.027173	0.028676	0.028676	0.036379	0.041155	0.045919	0.04715	0.04715	0.05711	0.061087	0.063444	0.067744	0.070477	0.083802	0.083802	0.090609	0.093031	0.093031	0.099218
wide peak boundaries	chr16:78095161-79593873	chr5:58964471-60492158	chr9:21865499-21997723	chr4:90227129-92262630	chr6:1608602-2252191	chr9:8310705-10619051	chr20:14553293-16055490	chr3:59719410-61561656	chr7:111085616-111726314	chr6:161467895-162732175	chr1:26574148-26793483	chr3:175075975-176041981	chr4:177990720-190214555	chr7:157852010-158544248	chr2:186509268-186688692	chr2:235005539-236170681	chr10:87746731-88274281	chr3:3848066-5123083	chr9:1-3826080	chr18:50825301-51179001	chr2:203961502-205693914	chr4:2236222-2470074	chr5:100902586-132484228	chr17:11563879-12552764	chr3:69986161-71543355	chr14:102918081-103188601	chr9:72363191-72874378	chr19:2093704-2166395	chr14:67808658-68625849	chr15:56915574-57304151	chr12:7154647-18264383	chr1:1-22955052	chr18:51562383-80373285	chr16:5601841-8528342	chr13:1-79485742	chr22:43007019-50818468	chr1:245118965-246884306	chr11:86296540-135086622	chr15:24682627-25244228	chr4:151227471-152101222	chr15:41296823-41389351	chr16:3609471-3948259	chr1:82986009-146716040	chr2:113638793-164857161	chr21:1-14963667	chr10:65762865-67666531	chr14:44955032-46096048	chr21:25771155-26395365	chr11:2871330-3094712
genes in wide peak	WWOX	PDE4D	CDKN2A	CCSER1	FOXC1	PTPRD	MACROD2	FHIT	LRRN3	LOC105378098	ARID1A	MIR4789	SLC25A4	MIR595	ITGAV	GBX2	PTEN	ITPR1	DMRT1	SMAD4	PARD3B	MXD4	hsa-mir-1244-2	DNAH9	FOXP1	TNFAIP2	TMC1	AP3D1	RAD51B	TCF12	hsa-mir-1244-3	hsa-mir-551a	BCL2	RBFOX1	PARP4	ACR	SCCPDH	ACAT1	IPW	GATB	OIP5	CREBBP	ABCA4	ACVR1	BAGE	CTNNA3	FKBP3	APP	CARS
		PART1	CDKN2A-AS1		GMDS	PTPRD-AS1	MACROD2-IT1	MIR548BB			LOC101928728	NAALADL2-AS3	CASP3	LOC100506585		AGAP1	ATAD1	SETMAR	FOXD4	ME2		ZFYVE28	APC	MAP2K4	MIR1284	CDC42BPB	LINC01474	IZUMO4			A2M	ALPL	CDH7	MIR8065	ALOX5AP	ARSA	KIF26B	ACRV1	SNRPN	PRSS48	NUSAP1	DNASE1	ADORA3	ACVR2A	CBS	LRRTM3	FAM179B		CDKN1C
		MIR582				LOC105375972	LOC613266					NAALADL2-AS2	DCTD			AGAP1-IT1	CFL1P1	BHLHE40	RFX3	ELAC1		CFAP99	ALDH7A1	ZNF18	SAMMSON	AMN					A2MP1	RERE	CYB5A		ATP12A	BIK	TFB2M	BIRC2	PWAR5	FAM160A1		TRAP1	AGL	BIN1	CRYAA	LOC101928961	PRPF39		NAP1L4
							MACROD2-AS1					NAALADL2-AS1	F11				KLLN	SUMF1	SMARCA2			MIR4800	CAMK4	MIR744	FOXP1-AS1	EXOC3L4					APOBEC1	C1QA	DCC		ATP7B	TSPO	SMYD3	BIRC3	SNURF				ALX3	RND3	PWP2	MIR7151	MIS18BP1		SLC22A18
													ACSL1					EGOT	VLDLR				CDO1			LINC00677					ARHGDIB	C1QB	FECH		BRCA2	MPPED1	LINC01341	APLP2	SNORD107				AMPD1	CACNB4	HSPA13		FANCM		SLC22A18AS
													FAT1					BHLHE40-AS1	PUM3				AP3S1			LOC107984640					ART4	C1QC	KDSR		KLF5	CHKB	CNST	APOA1	PWAR1				AMPD2	CCNT2	TPTE		SNORD127		PHLDA2
													FRG1					ITPR1-AS1	DMRT2				CSF2								C3AR1	CA6	GALR1		BTF3P11	CPT1B	LOC255654	APOA4	SNORD108				AMY1A	DARS	U2AF1				SNORA54
													ING2						KANK1				CSNK1G3								CD69	CAPZB	GRP		CDK8	TYMP		APOC3	SNORD109A				AMY1B	DBI	C21orf33
													IRF2						CBWD1				DMXL1								CDKN1B	CASP9	LMAN1		CDX2	FBLN1		ARCN1	SNORD115-1				AMY1C	DPP4	ICOSLG
													KLKB1						DMRT3				EFNA5								CREBL2	TNFRSF8	MBP		RCBTB2	PPARA		ATM	SNORD64				AMY2A	EN1	RBM11
													MTNR1A						DOCK8				FBN2								PHC1	CDA	MC4R		CLN5	MAPK11		FXYD2	PWAR4				AMY2B	ERCC3	CYP4F29P
													TLR3						C9orf66				FER								EMP1	CDK11B	NARS		CPB2	MAPK12		CXCR5	PWARSN				RHOC	FAP	SMIM11A
													SORBS2						KCNV2				HINT1								EPS8	CDC42	NFATC1		DACH1	SBF1		CASP1	SNORD116-1				ATP1A1	GCG	SAMSN1
													FAM149A						VLDLR-AS1				HSD17B4								ETV6	CLCN6	SERPINB2		EDNRB	UPK3A		CASP4	SNORD116-2				ATP5F1	GLI2	BAGE4
													PDLIM3						FAM138A				IL3								GPR19	CLCNKA	ATP8B1		ELF1	WNT7B		CASP5	SNORD116-3				BRDT	GPD2	BAGE3
													CLDN22						FAM138C				KCNN2								GRIN2B	CLCNKB	SERPINB5		ESD	CELSR1		CBL	SNORD116-4				CAPZA1	GPR17	BAGE2
													UFSP2						WASH1				LMNB1								GUCY2C	CORT	SERPINB8		FGF9	PPP6R2		CD3D	SNORD116-5				CASQ2	GPR39	LINC00313
													CDKN2AIP						DDX11L5				LOX								KLRB1	DDOST	SERPINB10		FOXO1	ZBED4		CD3E	SNORD116-8				CD2	GRB14	ANKRD30BP2
													TENM3						MIR1302-2				MAN2A1								KLRC1	DFFA	SERPINB13		FLT1	SCO2		CD3G	SNORD116-10				CD53	GYPC	LIPI
													LRP2BP						MIR1302-9				MCC								KLRC2	DFFB	PMAIP1		FLT3	PKDREJ		CTSC	SNORD116-11				CD58	HNMT	ABCC13
													STOX2						MIR1302-10				PAM								KLRC3	DVL1	RAB27B		GJA3	NUP50		CHEK1	SNORD116-12				CHI3L2	INHBB	SIK1
													CFAP97						MIR1302-11				PGGT1B								KLRD1	ECE1	SERPINB3		GJB2	RABL2B		CRYAB	SNORD116-13				CLCA1	ITGB6	LINC00319
													TRAPPC11						PGM5P3-AS1				PPIC								LRP6	MEGF6	SERPINB4		GPR12	GRAMD4		DDX6	SNORD116-14				CNN3	KCNJ3	POTED
													CENPU						LINC01231				SLC12A2								M6PR	EPHA2	TCF4		MLNR	TTLL12		DDX10	SNORD116-15				COL11A1	KIF5C	LOC388813
													WWC2						RFX3-AS1				SLC22A4								MGP	ENO1	ZNF236		GTF2F2	MLC1		DLAT	SNORD116-16				CSF1	LCT	ANKRD20A11P
													SNX25						LINC01230				SLC22A5								MGST1	EPHA8	SERPINB7		GTF3A	KIAA0930		DPAGT1	SNORD116-17				CTBS	LY75	MGC39584
													LOC90768										SNX2								OLR1	EPHB2	TNFRSF11A		GUCY1B2	MAPK8IP2		DRD2	SNORD116-18				DBT	MCM6	MIR663A
													ZFP42										SRP19								PDE6H	MTOR	MBD2		HMGB1	PLXNB2		ETS1	SNORD116-20				DPYD	MGAT5	RNA5-8S5
													ENPP6										REEP5								PRB1	GABRD	CTDP1		HTR2A	BRD1		FDX1	SNORD116-21				DR1	MYO7B	RNA18S5
													WWC2-AS2										PDLIM4								PRB3	GNB1	SOCS6		PDX1	ARHGAP8		FLI1	SNORD116-22				DRD5P2	NEB	RNA28S5
													RWDD4										P4HA2								PRB4	ZBTB48	TXNL1		KPNA3	TBC1D22A		FUT4	SNORD116-23				S1PR1	NR4A2	TEKT4P2
													PRIMPOL										ATG12								PRH1	HSPG2	ONECUT2		LCP1	TTLL1		SLC37A4	SNORD116-24				CELSR2	ORC4	MIR3118-1
													TRIML2										NREP								PRH2	HTR6	VPS4B		LMO7	SAMM50		GRIA4	SNORD116-25				EXTL2	POLR2D	MIR3156-3
													CCDC110										RAB9BP1								PTPRO	TNFRSF9	ZNF516		MAB21L1	ATXN10		GRIK4	SNORD115-2				F3	PROC	MIR3687-1
													CYP4V2										SNCAIP								PEX5	MFAP2	TSHZ1		SMAD9	FAM19A5		GRM5	SNORD116-26				FCGR1B	PTPN4	MIR3648-1
													F11-AS1										PJA2								PZP	MTHFR	CD226		MIPEP	SULT4A1		GUCY1A2	SNORD116-27				GBP1	RALB	LOC100507412
													LOC339975										PPIP5K2								SLC2A3	NBL1	MALT1		NEK3	RIBC2		H2AFX	SNORD115-3				GBP2	RBMS1	RNA45S5
													TRIML1										ACSL6								MFAP5	NPPA	TXNL4A		PABPC3	SMC1B		HMBS	SNORD115-4				GBP3	SCTR	SAMSN1-AS1
													ANKRD37										TNFAIP8								KLRC4	NPPB	POLI		PCDH8	MCAT		HSPA8	SNORD115-5				GFI1	TNFAIP6	C21orf140
													LOC389247										SLC27A6								YBX3	PAX7	ADNP2		PCDH9	PARVB		HSPB2	SNORD115-6				GCLM	TSN	MIR6724-1
													HELT										SNX24								GPRC5A	PEX10	PHLPP1		UBL3	NCAPH2		HTR3A	SNORD115-7				GNAI3	CXCR4	MIR8069-1
													LINC01060										TMED7								CD163	PEX14	NEDD4L		POU4F1	GTSE1		IL10RA	SNORD115-8				GNAT2	PKP4	LOC102723360
													FAM92A1P2										ISOC1								GDF3	PGD	WDR7		RB1	MOV10L1		IL18	SNORD115-10				GNG5	MARCO	KCNE1B
													C4orf47										PRR16								CLEC2B	PIK3CD	PIGN		RFC3	FAM118A		STT3A	SNORD115-11				GSTM1	DDX18	SMIM11B
													FRG2										COMMD10								KLRG1	PLA2G2A	RTTN		RFXAP	TTC38		KCNJ1	SNORD115-12				GSTM2	KYNU	LOC102724188
													SLED1										RAPGEF6								KLRA1P	PLA2G5	KCNG2		RNF6	PRR34		KCNJ5	SNORD115-13				GSTM3	NMI	LOC102724219
													FLJ38576										PHAX								STRAP	PLOD1	SALL3		RPL21	MIOX		VWA5A	SNORD115-14				GSTM4	HS6ST1	LOC102724354
													LINC00290										EPB41L4A-AS2								PRR4	EXOSC10	CDH20		ATXN8OS	PRR5		MCAM	SNORD115-15				GSTM5	CYTIP	LOC102724428
													LOC728175										GIN1								KLRK1	PRKCZ	CDH19		SGCG	TRMU		KMT2A	SNORD115-16				GTF2B	ZEB2	U2AF1L5
													MIR3945HG										TRIM36								GABARAPL1	RAP1GAP	TIMM21		SLC7A1	PANX2		MMP1	SNORD115-17				HMGCS2	CD302	LOC102724652
													CLDN24										FEM1C								NECAP1	RNU1-4	RAX		TPT1	PARVG		MMP3	SNORD115-18				HSD3B1	TANK	LOC102724843
													DUX4										CDC42SE2								CLEC4E	RPL22	ST8SIA3		TRPC4	CERK		MMP7	SNORD115-20				HSD3B2	ACTR3	MIR6724-2
													MIR1305										ZNF608								CLEC2D	RSC1A1	TMX3		TUBA3C	EFCAB6		MMP8	SNORD115-21				IGSF3	PSMD14	MIR6724-3
													DBET										SEMA6A								TAS2R9	SCNN1D	ZCCHC2		UCHL3	ALG12		MMP10	SNORD115-22				CYR61	STAM2	LOC105372833
													MIR3945										EPB41L4A								TAS2R8	SDHB	ZNF532		ZMYM2	CRELD2		MMP12	SNORD115-23				KCNA2	TBR1	LOC105379511
													LINC01093										FBXL17								TAS2R7	SKI	ZNF407		IFT88	ADM2		MMP13	SNORD115-25				KCNA3	MAP3K2	LOC105379514
													LOC100506272										YTHDC2								TAS2R13	SLC2A5	CNDP2		TNFSF11	SCUBE1		MRE11A	SNORD115-26				KCNA10	GALNT5	FRGCA
													MIR4455										GRAMD3								TAS2R10	SRM	KIAA1468		SCEL	TRABD		MTNR1B	SNORD115-29				KCNC4	NXPH2
													WWC2-AS1										NUDT12								TAS2R14	TNFRSF1B	CCDC102B		SUCLA2	PNPLA3		NCAM1	SNORD115-30				KCND3	COBLL1
													LINC01262										TSSK1B								CLEC4A	TP73	RBFA		DLEU2	SELO		NFRKB	SNORD115-31				MOV10	PLA2R1
													LOC102723766										MEGF10								HEBP1	TNFRSF4	PQLC1		TSC22D1	HDAC10		NNMT	SNORD115-32				NGF	RAB3GAP1
													LVCAT8										TSLP								DERA	ZBTB17	CCDC68		CCNA1	LDOC1L		NPAT	SNORD115-33				NHLH2	UBXN4
													LOC105377590										C5orf30								DDX47	PRDM2	NETO1		MTMR6	KIAA1644		NRGN	SNORD115-34				NOTCH2	CLASP1
													LINC01596										LYRM7								CLEC1B	MMP23B	PARD6G		DCLK1	SHANK3		OPCML	SNORD115-35				NRAS	R3HDM1
																							SLC25A46								CLEC1A	MMP23A	CNDP1		ZMYM5	TUBGCP6		PAFAH1B2	SNORD115-36				OVGP1	GCA
																							PRDM6								KLRF1	KCNAB2	SERPINB12		KL	LMF2		PGR	SNORD115-37				PDZK1	EPC2
																							FTMT								WBP11	AKR7A2	SERPINB11		ITM2B	PHF21B		POU2AF1	SNORD115-38				PRKACB	ARL5A
																							FNIP1								MANSC1	ALDH4A1	SEC11C		MTRF1	KLHDC7B		PPP2R1B	SNORD115-39				PKN2	PTPN18
																							EPB41L4A-AS1								MAGOHB	EIF4G3	DSEL		UTP14C	PNPLA5		PTS	SNORD116-28				PSMA5	MMADHC
																							3-Mar								FAM90A1	TNFRSF25	ALPK2		NUP58	PRR34-AS1		NECTIN1	SNORD116-29				PTGFRN	C2orf27A
																							SLCO6A1								STYK1	TNFRSF14	FAM69C		TBC1D4	CDPF1		RDX	SNORD115-24				ABCD3	TFCP2L1
																							PRRC1								GPRC5D	TNFRSF18	STARD6		FRY	GTSE1-AS1		RPS25	SNORD115-27				RAP1A	BAZ2B
																							ZNF474								ATF7IP	PER3	CCBE1		LPAR6	LOC284930		SC5D	SNORD115-28				RNU1-4	ARHGEF4
																							STARD4								H2AFJ	DHRS3	CBLN2		SLC25A15	LOC284933		SCN2B	SNORD116-30				SNORD21	INSIG2
																							WDR36								FOXJ2	VAMP3	C18orf54		LHFP	RPL23AP82		SCN4B					RPL5	LRP1B
																							MGC32805								LMO3	H6PD	FBXO15		TRIM13	C22orf34		SDHD					SORT1	CCDC93
																							CEP120								AICDA	ISG15	GTSCR1		USPL1	CHKB-CPT1B		ST3GAL4					SARS	PLEKHB2
																							SRFBP1								RIMKLB	PLCH2	DOK6		MRPS31	LINC00207		SLN					SLC16A1	FIGN
																							CCDC112								FAM234B	CROCC	RNF152		SAP18	MIRLET7BHG		SORL1					STXBP3	RIF1
																							DCP2								CLEC7A	CEP104	LINC00305		DLEU1	LINC00898		SRPRA					SYCP1	STEAP3
																							ADAMTS19								BCL2L14	KLHL21	LOC284241		N4BP2L2	IL17REL		ST14					TAF13	WDR33
																							LVRN								RERGL	SLC35E2	DYNAP		PIBF1	MIRLET7A3		TAGLN					TBX15	SMPD4
																							DTWD2								PLBD1	ZBTB40	BOD1L2		OLFM4	MIRLET7B		TECTA					TGFBR3	PRPF40A
																							LINC00491								NANOG	MFN2	ZADH2		POSTN	LINC00229		THY1					TSHB	IWS1
																							CHSY3								DUSP16	CELA3A	SMIM21		GJB6	DENND6B		TRPC6					VCAM1	LIMS2
																							FAM170A								APOLD1	ANGPTL7	LINC00908		HSPH1	PIM3		TYR					WNT2B	MBD5
																							SLCO4C1								GSG1	UBE4B	HMSD		WASF3	ODF3B		UPK2					CSDE1	ARHGAP15
																							TICAM2								RERG	MAD2L2	LOC284294		SUGT1	PRR5-ARHGAP8		ZBTB16					EVI5	CFC1
																							TEX43								HTR7P1	PDPN	LOC339298		LECT1	TBC1D22A-AS1		ZNF202					CDC7	RPRM
																							C5orf63								CLEC6A	MASP2	CPLX4		WBP4	SYCE3		CUL5					BCAR3	UGGT1
																							C5orf56								BORCS5	UTS2	ATP9B		AKAP11	LOC730668		FZD4					TTF2	SLC4A10
																							LOC553103								TMEM52B	RER1	OACYLP		KLF12	LINC01310		BARX2					ITGA10	ERMN
																							CTXN3								HIST4H4	MST1P2	LINC01538		EXOSC8	CHKB-AS1		OR7E2P					LMO4	DPP10
																							TMEM232								ERP27	MST1L	LOC400655		FNDC3A	LINC00899		JRKL					CDC14A	EPB41L5
																							ARL14EPL								SLC2A14	PADI2	LINC00909		DIS3	MIR1249		ZPR1					RTCA	IFIH1
																							LINC01184								A2ML1	PARK7	C18orf65		PDS5B	MIR3201		MTMR2					PEX11B	7-Mar
																							SNORA13								A2M-AS1	CTRC	LINC00683		MYCBP2	MIR3619		USP2					BCL10	TMEM185B
																							LINC00992								C12orf60	ACOT7	LOC400661		VWA8	MIR3667		PCSK7					SLC16A4	SAP130
																							CCDC192								CLEC12A	CLSTN1	MIR122		ZC3H13	LOC100506679		HTR3B					CD101	GTDC1
																							MEIKIN								CLECL1	AKR7A3	HSBP1L1		SPG20	NUP50-AS1		ZW10					15-Sep	MZT2B
																							KIAA1024L								CLEC4C	SPEN	LOC643542		LRCH1	LINC01589		MMP20					ARHGAP29	MAP3K19
																							LOC100289673								LINC00612	EMC1	C18orf63		MTUS2	MIR4763		UBE4A					SEC22B	SLC35F5
																							MIR548F3								TAS2R43	KIF1B	SNORA37		FAM230C	MIR4762		MED17					CLCA3P	THSD7B
																							MIR1244-1								TAS2R31	PLEKHM2	PARD6G-AS1		FBXL3	MIR4535		EI24					CLCA2	TMEM177
																							TMED7-TICAM2								TAS2R46	OTUD3	LOC100131655		SACS	EFCAB6-AS1		FEZ1					HS2ST1	TMEM163
																							MIR1244-3								TAS2R30	KAZN	LINC01539		INTS6	LOC101927447		CEP57					LRIG2	AMMECR1L
																							MIR1244-2								TAS2R19	CAMTA1	LOC100505549		LATS2	LOC101927526		ARHGAP32					PLPPR4	ZRANB3
																							MIR3936								TAS2R20	DNAJC16	LINC01541		CKAP2	LL22NC03-75H12.2		C2CD2L					RBM8A	RAB6C
																							STARD4-AS1								TAS2R50	UBR4	LOC100505797		NUFIP1	MIR6821		NAALAD2					TSPAN2	CCDC115
																							HNCAT21								CD163L1	ATP13A2	LOC100505817		SNORD102	LOC105373051		RBM7					BCAS2	NIFK
																							LOC100505841								CLEC9A	TARDBP	LOC100505853		NBEA	LOC105373100		MPZL2					WARS2	SFT2D3
																							MIR4633								LINC01559	CELA3B	RBFADN		PCDH17			YAP1					CEPT1	LINC01101
																							MIR4460								CLEC4D	ICMT	MIR4528		RGCC			HYOU1					PIAS3	TANC1
																							LINC01023								LINC01252	PADI4	MIR4529		MED4			ATP5L					VAV3	KCNH7
																							MIR5706								ACSM4	CHD5	MIR3591		DNAJC15			ME3					LAMTOR5	CCDC74A
																							LINC00492								TAS2R42	SZRD1	MIR5011		ALG5			GPR83					POLR3C	CCDC74B
																							P4HA2-AS1								DPPA3	NOC2L	MIR548AV		VPS36			SRSF8					TXNIP	DAPL1
																							NREP-AS1								NANOGNB	FBXO2	LINC-ROR		POLR1D			ADAMTS8					AP4B1	IMP4
																							LOC101927023								LOC374443	FBXO6	LINC01544		CRYL1			PRSS23					PHTF1	TUBA3E
																							LOC101927059								CLEC2A	PLA2G2D	LOC101060542		PHF11			TREH					AHCYL1	TUBA3D
																							LOC101927078								CLEC12B	RNU6-1	LOC101927229		POMP			CEP164					WDR3	FMNL2
																							LOC101927100								RPL13AP20	RNU5E-1	LINC01416		UFM1			IGSF9B					MAN1A2	GALNT13
																							LOC101927190								LINC00937	RNU1-3	LOC101927322		ATP8A2			ENDOD1					ADAM30	LYPD1
																							SEMA6A-AS1								LOC400002	RNU1-2	LOC101927481		IL17D			EXPH5					CD160	CNTNAP5
																							HRAT56								ZNF705A	RNU1-1	LOC101927606		MPHOSPH8			PHLDB1					GLMN	ACMSD
																							LOC101927357								FAM66C	HSPB7	LOC101927651		SOHLH2			SIK2					DDX20	FAM168B
																							LOC101927379								DDX12P	ARHGEF16	LINC01029		ENOX1			NCAPD3					CLCA4	C2orf76
																							LOC101927421								SMCO3	LINC00339	LOC101927989		RCBTB1			ARHGEF12					MTF2	ACVR1C
																							LOC101927460								LOH12CR2	SSU72	LOC101928167		PSPC1			SIK3					NTNG1	LYPD6
																							LOC101927488								POU5F1P3	UBIAD1	LOC102724651		NUDT15			VSIG2					WDR47	LYPD6B
																							MIR6830								LOC642846	PADI1	LOC102724913		GPALPP1			BACE1					CLCC1	CCDC148
																							LOC102467212								FAM86FP	PLA2G2E	TCF4-AS1		TNFRSF19			TRIM29					KIAA1107	TMEM37
																							LOC102467213								PRB2	WRAP73	LOC105372179		SUPT20H			RAB38					SLC35A3	TISP43
																							LOC102467214								MIR613	SLC45A1	SNORA108		CENPJ			CADM1					LRRC8B	LOC150776
																							LOC102467216								MIR614	HP1BP3			THSD1			PANX1					LPAR3	WTH3DI
																							LOC102467217								SKP1P2	CELA2B			RNF17			POU2F3					DDAH1	LOC151121
																							LOC102467223								SLC15A5	SDF4			CYSLTR2			HINFP					RWDD3	ARL6IP6
																							LOC102467224								SMIM10L1	MRTO4			SPRYD7			REXO2					PTPN22	WDSUB1
																							LOC102467225								MIR1244-1	PADI3			COG6			OR8G2					PHGDH	UPP2
																							LOC102467226								MIR1244-3	ERRFI1			KLHL1			OR8B8					SNORA66	C1QL2
																							LOC102546228								MIR1244-2	WNT4			RBM26			OR8G1					RNU1-3	CFAP221
																							LOC102723557								KLRF2	FBXO42			XPO4			TIMM8B					RNU1-2	AMER3
																							ADAMTS19-AS1								LINC00987	RNF186			PCDH20			OR8B2					RNU1-1	NIFK-AS1
																							LINC01170								LOC100506159	MXRA8			MRPL57			CHORDC1					CHIA	MED15P9
																							LOC105379143								LOC100506314	HES2			SMIM2			ACAD8					RNF115	AHCTF1P1
																															KLRC4-KLRK1	FBLIM1			RNF219			B3GAT1					GPSM2	FAM201B
																															PRH1-PRR4	PQLC2			NAA16			DCPS					SLC25A24	SPOPL
																															MIR3974	CASZ1			RNASEH2B			C11orf54					DNTTIP2	CYP27C1
																															RERG-AS1	CPSF3L			DHRS12			ZBTB44					TMED5	NCKAP5
																															LOC101927905	C1orf159			BORA			THYN1					SH3GLB1	GPR148
																															LOC101928030	AURKAIP1			RUBCNL			DDX25					HAO2	RBM43
																															LOC101928100	MRPL20			PROSER1			NOX4					SNX7	DPP10-AS1
																															LOC101928162	TMEM51			TDRD3			NTM					TRIM33	LOC389033
																															PLBD1-AS1	ARHGEF10L			CDADC1			CDON					DPH5	LINC01120
																															LINC01489	VPS13D			CAB39L			SIDT2					GPR88	NOC2LP2
																															LOC101930452	ATAD3A			DIAPH3			TRAPPC4					TRMT13	TEX41
																															MIR7641-2	PANK4			CCDC70			HIKESHI					RSBN1	MIR128-1
																															LOC102724020	CAMK2N1			COG3			CWC15					ZNHIT6	C2orf27B
																															PRH1-TAS2R14	NBPF1			SETDB2			SPA17					GDAP2	LINC01191
																																NECAP2			KATNAL1			FXYD6					FAM46C	FAR2P1
																																DNAJC11			KBTBD7			CNTN5					PALMD	LOC440910
																																RCC2			EBPL			SIAE					FNBP1L	POTEKP
																																AJAP1			MEDAG			C11orf71					ST7L	POTEE
																																CTNNBIP1			KBTBD6			ROBO4					PRPF38B	CCDC148-AS1
																																AGTRAP			STARD13			SLC35F2					LRRC8D	ANKRD30BL
																																TP73-AS1			N4BP2L1			RAB39A					PRMT6	LOC643072
																																PLEKHG5			TPTE2			BTG4					MCOLN3	LOC646743
																																LRRC47			EPSTI1			NXPE4					SLC22A15	CYP4F62P
																																DISP3			KCTD12			ANKRD49					RNPC3	ZNF806
																																KIF17			ARL11			TTC12					LRIF1	YY1P2
																																HES4			WDFY2			C11orf57					CTTNBP2NL	POTEI
																																MIIP			N4BP2L2-IT2			ELMOD1					FAM212B	CFC1B
																																CELA2A			LINC00284			FOXRED1					KYAT3	POTEJ
																																PRDM16			CSNK1A1L			KDM4D					TMEM167B	MZT2A
																																PLA2G2F			RXFP2			SCN3B					OLFML3	FAM133DP
																																NMNAT1			TEX26			VPS11					TMIGD3	POTEF
																																VWA1			SLAIN1			TEX12					AMIGO1	PABPC1P2
																																PINK1			PRR20A			CRTAM					ODF2L	LOC100129029
																																PRAMEF1			FAM216B			TMPRSS4					KIAA1324	CCNT2-AS1
																																PRAMEF2			LACC1			IFT46					PTBP2	RAB6C-AS1
																																NADK			LINC00330			SMCO4					DNASE2B	CYP4F30P
																																EFHD2			HNRNPA1L2			PRDM10					MFSD14A	LOC100144595
																																MMEL1			ST13P4			TRIM49					RBM15	RNU4ATAC
																																RSG1			B3GLCT			DSCAML1					DCLRE1B	FAR2P2
																																OR4F5			DGKH			GRAMD1B					WDR77	ZEB2-AS1
																																MUL1			CCDC122			CEP126					EPS8L3	MIR663B
																																NOL9			STOML3			ARHGAP20					VTCN1	SNORA70F
																																AGMAT			COMMD6			USP28					TTLL7	LOC100499194
																																LINC00115			EEF1DP3			CARD18					RPAP2	MIR3679
																																MORN1			AMER2			CCDC81					DENND2D	LOC100505984
																																GPR157			USP12			AASDHPPT					RPF1	LOC100507600
																																SPSB1			MTIF3			PKNOX2					SIKE1	LY75-CD302
																																CPTP			GSX1			TP53AIP1					TRIM45	MIR4783
																																TAS1R2			ERICH6B			MMP27					VANGL1	MIR4782
																																TAS1R1			SPERT			ABCG4					GPR61	MIR4785
																																OR4F16			DLEU7			ROBO3					REG4	MIR4784
																																ACTL8			FAM124A			C11orf1					SYDE2	MIR4773-1
																																CCNL2			TPTE2P3			TMEM135					ZNF644	MIR5590
																																ESPN			LRRC63			TAF1D					LRRC8C	STEAP3-AS1
																																TAS1R3			CTAGE10P			RNF26					POLR3GL	LOC100996579
																																ATAD3B			EEF1AKMT1			FAM118B					PROK1	LOC101060091
																																PLEKHN1			SKA3			DYNC2H1					PSRC1	DPP10-AS3
																																USP48			MICU2			NLRX1					ATP1A1-AS1	LOC101927709
																																NBPF3			SPATA13			MSANTD2					STRIP1	LOC101927881
																																SLC25A33			LNX2			CCDC82					ZNF697	LOC101927924
																																DDI2			SLC25A30			ALG9					DNAJA1P5	LINC01087
																																LZIC			ZDHHC20			CLMP					HENMT1	LOC101928161
																																PERM1			PAN3			PDZD3					GNRHR2	LOC101928185
																																CROCCP2			OR7E156P			C11orf63					GBP4	DARS-AS1
																																IGSF21			SUGT1P3			CCDC15					GBP5	LOC101928273
																																CFAP74			SIAH3			PDGFD					SSX2IP	LOC101928386
																																KIAA2013			KCNRG			TMPRSS5					OLFM3	LINC01412
																																THAP3			LINC00282			PUS3					WDR63	LOC101929231
																																C1orf158			SLC46A3			JAM3					MAB21L3	LOC101929260
																																FBXO44			ANKRD20A9P			BCO2					SLC44A3	LOC101929282
																																CROCCP3			LINC00550			TMEM133					ATXN7L2	LOC101929319
																																FHAD1			LINC00347			TMPRSS13					C1orf194	LOC101929378
																																LOC115110			C1QTNF9			DCUN1D5					LRRC39	LOC101929512
																																RBP7			FREM2			MSANTD4					LIX1L	LOC101929532
																																ACAP3			NEK5			MAML2					HSD3BP4	LOC101929570
																																UBE2J2			LINC00442			KIRREL3					DRAM2	LOC101929633
																																LRRC38			TPTE2P6			BUD13					PIFO	LOC101929926
																																AADACL3			KCTD4			TMEM25					C1orf162	MIR6888
																																PUSL1			RASL11A			RPUSD4					SYT6	MIR7157
																																B3GALT6			C1QTNF9B			TBRG1					SAMD13	LOC105373609
																																IFFO2			SHISA2			UBASH3B					C1orf52	LOC105373635
																																TPRG1L			NHLRC3			C11orf70					TMEM56	LOC105373656
																																FAM213B			SERP2			SNORD14C					NBPF4
																																KLHDC7A			ANKRD20A19P			SNORD14D					HFE2
																																VWA5B1			SERTM1			SNORD14E					ANKRD35
																																UBXN10			LINC00547			DIXDC1					SLC30A7
																																ARHGEF19			LINC00548			CEP295					CHIAP2
																																ACTRT2			TUSC8			ZC3H12C					DENND2C
																																MIB2			MIR15A			GLB1L2					GBP6
																																C1orf127			MIR16-1			ESAM					PLPPR5
																																SAMD11			ATP5EP2			ALKBH8					FNDC7
																																LOC148413			LINC00544			FDXACB1					SASS6
																																PHF13			LINC00545			C11orf52					HFM1
																																LINC00337			ALG11			VPS26B					UBL4B
																																CCDC27			MZT1			GLB1L3					NUDT4P2
																																C1orf64			C1QTNF9B-AS1			TIRAP					ALG14
																																SLC2A7			SNORA27			CARD16					NUDT17
																																CALML6			TSC22D1-AS1			C1QTNF5					SPAG17
																																FAM43B			BASP1P1			TMEM123					HIPK1
																																TMEM201			TPTE2P1			PANX3					AKR7A2P1
																																FAAP20			URAD			APOA5					EPHX4
																																TMEM51-AS1			ZAR1L			SLC36A4					AKNAD1
																																ATAD3C			LINC00598			FAT3					MCOLN2
																																AKR7L			LINC00371			TRIM64					COL24A1
																																LINC01342			SERPINE3			TMEM45B					MAGI3
																																TTLL10			CTAGE11P			COLCA2					FAM19A3
																																TMCO4			MIPEPP3			PIH1D2					NBPF15
																																NPHP4			SNORA31			NXPE1					FAM102B
																																C1orf167			MIR621			NXPE2					SYPL2
																																FAM41C			CCDC169			JAML					CYB561D1
																																LOC284661			PRR20B			FAM76B					ANKRD34A
																																SLC25A34			PRR20C			SESN3					ZNF326
																																ESPNP			PRR20D			PIWIL4					BTBD8
																																C1orf174			LMO7DN			ARHGAP42					PPM1J
																																KLHL17			ACOD1			KBTBD3					HIST2H2BA
																																TMEM240			ANKRD26P3			CWF19L2					LINC01140
																																TMEM52			LOC100129307			KDELC2					CCDC18
																																LINC01141			LINC00462			LAYN					MYBPHL
																																AADACL4			LINC00543			TTC36					BARHL2
																																PRAMEF5			LINC00426			AMOTL1					NBPF7
																																HNRNPCL1			TPT1-AS1			DEUP1					GBP7
																																PRAMEF10			LINC00421			PATE1					C1orf146
																																FAM131C			PAN3-AS1			C11orf65					FAM69A
																																PADI6			MIR1297			ADAMTS15					SLC6A17
																																DRAXIN			MIR759			MPZL3					C1orf137
																																SPATA21			MIR2276			FOLH1B					NOTCH2NL
																																AGRN			MIR320D1			C11orf45					LOC388692
																																CENPS			MIR3168			HYLS1					UOX
																																GPR153			MIR4305			TMEM218					FRRS1
																																FAM132A			MIR3169			SLC37A2					GBP1P1
																																HES5			MINOS1P1			OR8B12					FLJ27354
																																SMIM1			MIR3665			OR8G5					MIR137HG
																																RNF207			MIR3613			OR10G8					MIR137
																																TMEM82			EDNRB-AS1			OR10G9					MIR197
																																HES3			RBM26-AS1			OR10S1					LINC01555
																																PRAMEF12			LINC00540			OR6T1					FLJ31662
																																PRAMEF8			SACS-AS1			OR4D5					LOC440600
																																PRAMEF18			LINC00327			TBCEL					LOC440602
																																PRAMEF17			OR7E37P			TMEM136					BCL2L15
																																PLA2G2C			TEX26-AS1			SPATA19					NUDT4P1
																																FAM87B			FRY-AS1			HEPACAM					PGCP1
																																PRAMEF4			LINC00445			OAF					GEMIN8P4
																																PRAMEF13			SPG20-AS1			ANGPTL5					RBMXL1
																																SH2D5			VWA8-AS1			ANKK1					FAM72C
																																RNF223			INTS6-AS1			RNF214					SPATA42
																																LDLRAD2			LINC00458			LOC283140					CYMP
																																MIR200A			CPB2-AS1			LINC00900					LOC643355
																																MIR200B			CCDC169-SOHLH2			BCL9L					LOC643441
																																MIR34A			MIR4704			FOXR1					LINC00622
																																LINC00982			MIR548X2			CCDC153					FAM231D
																																PRAMEF11			MIR4499			OR8D1					PPIAL4D
																																PRAMEF6			MIR4703			OR8D2					LOC645166
																																HNRNPCL2			TPTE2P5			OR8B4					LOC646626
																																UQCRHL			LINC00408			KIRREL3-AS3					SETSIP
																																MINOS1			LINC00539			C11orf44					EMBP1
																																ANKRD65			MIR5007			MIR4697HG					SRGAP2B
																																PRAMEF7			MIR5693			LOC283177					ACTG1P4
																																PRAMEF25			MIR5006			CCDC84					NBPF6
																																MIR429			LINC00566			TMEM225					SRGAP2C
																																LINC01128			LINC00562			OR8D4					PPIAL4A
																																TMEM88B			PDX1-AS1			C11orf53					GPR89A
																																FNDC10			LINC00558			LOC341056					FAM72B
																																RPS14P3			LINC00563			HEPHL1					SCARNA2
																																PIK3CD-AS1			LINC00572			PLET1					MIR553
																																PRAMEF26			LINC00441			VSTM5					FAM72D
																																PRAMEF33P			MED4-AS1			LOC387810					NBPF8
																																PRAMEF19			LINC00297			TRIM77					LINC00623
																																PRAMEF20			PCDH9-AS2			IZUMO1R					LOC729930
																																FAM138A			USP12-AS1			KDM4E					LOC729970
																																PRAMEF34P			USP12-AS2			BSX					LOC729987
																																HNRNPCL3			DLEU7-AS1			OR6X1					PPIAL4E
																																PRAMEF22			HTR2A-AS1			OR6M1					PFN1P2
																																PRAMEF15			PCDH9-AS3			OR10G4					MIR942
																																WASH7P			PCDH9-AS4			OR10G7					MIR760
																																FAM138C			MTUS2-AS1			OR8B3					LINC01349
																																FAM138D			LINC00331			OR8A1					LOC100129046
																																SNORA59A			LINC00332			TRIM49D1					LOC100129138
																																MIR551A			ENOX1-AS2			C11orf87					LINC01160
																																C1orf195			LINC00350			COLCA1					LOC100129620
																																CDK11A			LINC00358			C11orf88					CCDC18-AS1
																																SLC35E2B			LINC00364			MIR100HG					NBPF10
																																LINC01346			LINC00365			PATE2					FCGR1CP
																																PRAMEF14			LINC00366			PATE4					AP4B1-AS1
																																FAM231A			LINC00381			ST3GAL4-AS1					NBPF20
																																FAM231C			LINC00392			SNX19					MIR320B1
																																FLJ37453			LINC00395			LOC403312					MIR548N
																																LOC729737			LINC00398			MIRLET7A2					MIR4256
																																OR4F29			LINC00400			MIR100					SPATA1
																																LOC100129534			LINC00417			MIR125B1					LINC01364
																																LOC100130417			LINC00423			MIR34B					RTCA-AS1
																																LOC100132062			LINC00434			MIR34C					FAM212B-AS1
																																LOC100132147			LINC00446			DDI1					SLC16A1-AS1
																																FAM231B			LINC00448			BLID					TMEM56-RWDD3
																																LOC100133331			LINC00457			CASP1P2					MIR378G
																																LINC01134			LINC00424			CARD17					MIR548AC
																																DDX11L1			LINC00571			LINC00167					MIR2682
																																TTC34			DIAPH3-AS1			SCARNA9					MIR4423
																																LOC100288069			DIAPH3-AS2			HEPN1					SRGAP2-AS1
																																MIR1256			NDFIP2-AS1			TRIM64B					DPYD-AS1
																																MIR1290			MYCBP2-AS1			TRIM53AP					DPYD-AS2
																																MIR1302-2			RNF219-AS1			TRIM49C					VAV3-AS1
																																NPPA-AS1			SPATA13-AS1			UBTFL1					KCNC4-AS1
																																MIR1302-9			STARD13-AS			C11orf97					KCND3-AS1
																																MIR1302-10			RNASEH2B-AS1			LOC643733					HAO2-IT1
																																MIR4253			SLC25A30-AS1			LOC643923					KCND3-IT1
																																MIR1302-11			SMIM2-IT1			CLDN25					LOC100996251
																																MIR4251			LINC00348			LOC646522					LOC100996263
																																MIR1273D			MRPS31P5			LOC649133					LOC100996630
																																MIR4252			LINC00621			RPL23AP64					LOC100996635
																																MIR3675			LOC101926897			SNORA8					LINC01356
																																LOC100505887			LINC00378			SNORA1					SRGAP2D
																																ENO1-AS1			LOC101926951			SNORA18					LAMTOR5-AS1
																																LOC100506022			LMO7-AS1			SNORA40					LOC101927429
																																LOC100506730			LINC01069			SNORA25					LOC101927560
																																LOC100506801			LOC101928697			SNORA32					LOC101927587
																																APITD1-CORT			LINC00463			SNORD5					LOC101927844
																																MINOS1-NBL1			LINC00437			SNORD6					PKN2-AS1
																																MIR4695			LOC101929140			TRIM49D2					LINC01057
																																MIR3972			SMIM2-AS1			LOC100128239					LOC101928098
																																MIR4684			LOC101929259			LOC100128386					LOC101928118
																																MIR4689			LINC01198			LOC100129203					LOC101928241
																																MIR5096			LOC101929657			LOC100131626					LOC101928270
																																MIR4418			LINC00367			LOC100132078					LOC101928370
																																MIR4632			LINC00384			LOC100132686					LOC101928436
																																MIR4417			MIR8079			PATE3					LOC101928476
																																MIR5697			LINC01053			WTAPP1					LOC101928718
																																PINK1-AS			LINC00412			NCAM1-AS1					HIPK1-AS1
																																MTOR-AS1			LOC102723345			MIR1261					LOC101928977
																																LOC100996583			LINC01065			MIR1304					LOC101928979
																																HNRNPCL4			LOC102723968			MIR548L					LOC101928995
																																LOC101927876			LOC103191607			BACE1-AS					LOC101929023
																																LOC101927895			LINC01046			MIR4301					LOC101929099
																																UBXN10-AS1			LINC01050			MIR3167					LOC101929147
																																LOC101928043			LINC00383			MIR1260B					NBPF25P
																																LOC101928626			DLEU1-AS1			MIR3166					LOC101929798
																																PIK3CD-AS2			LINC01048			USP2-AS1					RNVU1-4
																																LOC101929181			LINC01058			MIR3920					RNVU1-14
																																PRAMEF27			LINC01055			MIR3656					RNVU1-15
																																RNU6-7			LINC01075			LOC100506368					RNVU1-20
																																RNU6-8			LMO7DN-IT1			CASP12					RNVU1-17
																																MIR6084			LINC01072			LOC100507283					RNVU1-6
																																MIR6723			LINC00428			SENCR					RNVU1-19
																																MIR6726			LINC00376			LOC100507431					MIR7852
																																MIR6727			SCEL-AS1			LOC100507548					MIR7856
																																MIR6728			LOC105370177			TMPRSS4-AS1					MIR6736
																																MIR7846			LINC00390			HSPB2-C11orf52					LOC102606465
																																MIR6859-2			LOC105370203			FXYD6-FXYD2					LOC102723661
																																MIR6859-3			LINC01052			MIR4697					CH17-408M7.1
																																MIR6127			LINC00374			MIR4490					LOC103091866
																																MIR6730			LINC01078			MIR4493					LINC01461
																																MIR6808			SETDB2-PHF11			MIR4491					LINC01397
																																MIR6859-1						MIR4492					LINC01307
																																MIR6729						MIR4693					LINC01525
																																LOC102724312						LOC100652768					WARS2-IT1
																																LOC102724450						GRM5-AS1					LOC105378828
																																LOC102724539						JRKL-AS1					LOC105378853
																																LOC102724552						KIRREL3-AS2					LOC105378933
																																LOC102724571						NTM-IT
																																LOC102724659						LOC101054525
																																RNU6-2						LOC101928424
																																LOC105376736						LOC101928535
																																LOC105376805						LOC101928823
																																LOC105378591						LOC101928847
																																LOC105378614						LOC101928940
																																MIR34AHG						LOC101928985
																																SNORD128						LOC101929011
																																						LOC101929089
																																						LOC101929208
																																						DISC1FP1
																																						LOC101929227
																																						LOC101929295
																																						LOC101929340
																																						LOC101929427
																																						LOC101929473
																																						LOC101929497
																																						LOC101929517
																																						LOC101929538
																																						LINC01395
																																						NTM-AS1
																																						LOC101929653
																																						MIR6756
																																						MIR7641-1
																																						MIR7641-2
																																						MIR6090
																																						MIR6716
																																						MIR8052
																																						LOC102723838
																																						LOC102723895
																																						LOC102724301
																																						LOC103611081
																																						PKNOX2-AS1
																																						APOA1-AS
																																						LOC105369423
																																						LOC105369431
																																						LOC105369438
																																						LOC105369443
																																						LOC105369473
																																						LOC105369486
																																						LOC105369507
																																						LOC105369509
																																						LOC105369532
																																						STT3A-AS1
[truncated: 17 more columns]
