# Supplementary material for: Establishment of an endoplasmic reticulum stress-related signature predicting outcomes of gastric adenocarcinoma patients
Source: Front Genet. 2022 Sep 6;13:944105. doi: 10.3389/fgene.2022.944105 (PMC9486073; doi:10.3389/fgene.2022.944105)
Supplement: Supplementary file 1 [file DataSheet1.ZIP › Supplementary Material 5 All GISTIC2.0 results in the TCGA GAC cohort/highrisk_group_amp_genes.conf_90.csv]

cytoband	19q12	8p23.1	8q24.21	17q12	12p12.1	6p21.1	7q21.2	11q13.3	18q11.2	6q21	12q15	1q42.3	13q22.1	1q21.3	7q31.2	17q21.2	20q13.2	3q26.31	3q29	18q11.2	15q26.1	7q21.3	20q13.12	11p13	8q22.2	17q24.3	12p11.21	13q13.2	10q21.2	6p21.33	12q13.2	5p13.1	13q34	10q22.2	11p11.2	9q34.11	11q14.1	7p11.2	12p13.33	8q24.12	12q14.3	11q13.4	9p24.2	18p11.21	7p22.1	17q11.2	8q21.13	9p13.3	15q26.3
q value	3.27E-19	5.98E-12	1.73E-12	1.21E-13	2.51E-10	1.88E-08	1.94E-09	7.43E-09	1.01E-08	2.06E-05	4.67E-06	2.43E-05	3.37E-05	0.00042238	0.0012831	2.99E-07	0.0010616	0.0014806	0.0020569	3.00E-05	0.00034668	0.00022702	0.013198	0.013198	0.010011	0.038631	0.030768	0.05638	0.05638	0.054722	0.060121	0.076032	0.076032	0.074128	0.063965	0.094464	0.0042436	0.098209	0.1067	0.0051583	0.018608	0.0050434	0.16202	0.15129	0.19234	0.063965	0.20228	0.2122	0.0029058
residual q value	3.27E-19	5.98E-12	1.26E-11	2.64E-11	3.46E-10	2.42E-08	2.46E-08	1.18E-07	6.73E-07	2.06E-05	2.06E-05	2.43E-05	3.37E-05	0.00042238	0.001751	0.001751	0.0030078	0.0048469	0.007059	0.0096935	0.010874	0.015686	0.015686	0.016659	0.018065	0.038631	0.050972	0.05638	0.058411	0.074128	0.074128	0.076032	0.076032	0.077654	0.082424	0.094464	0.096597	0.098209	0.1067	0.143	0.143	0.15902	0.16202	0.18242	0.19234	0.19234	0.20228	0.2122	0.22325
wide peak boundaries	chr19:29774394-29907229	chr8:11739598-11786293	chr8:127701853-127712180	chr17:39698255-39720948	chr12:25186964-25361662	chr6:43903819-43917751	chr7:92113837-92416170	chr11:69808874-70395828	chr18:22014846-22097061	chr6:106666487-106782467	chr12:68727123-70082324	chr1:234871809-234994778	chr13:73241763-73260397	chr1:150611628-150734329	chr7:116497473-117660204	chr17:40497103-40654019	chr20:53630108-53810936	chr3:169003793-174905790	chr3:193710779-194185366	chr18:23821961-23837903	chr15:90021393-90559946	chr7:98093269-98274493	chr20:44389621-45433203	chr11:34900587-36026604	chr8:100168423-102504830	chr17:71948022-73679510	chr12:31274577-31441535	chr13:30016316-55451905	chr10:61735377-62135851	chr6:30766304-30780024	chr12:56010783-56045129	chr5:35611363-50829021	chr13:87562599-114364328	chr10:74728545-75587414	chr11:45942540-46357891	chr9:128195080-128213623	chr11:78114230-78151230	chr7:54957694-55797489	chr12:1192236-1977324	chr8:118806806-119382592	chr12:64812969-65117571	chr11:74502779-74610586	chr9:3827725-5564747	chr18:11673158-11705237	chr7:5636070-5696725	chr17:27564636-27795150	chr8:58972897-85828999	chr9:34261921-34537278	chr15:88959061-101991189
genes in wide peak	CCNE1	GATA4	CASC11	ERBB2	KRAS	LINC01512	KRIT1	FGF3	[GATA6-AS1]	QRSL1	CPM	LOC101927851	[KLF5]	CTSS	CAPZA2	CCR7	LOC105372672	ECT2	HES1	LAMA3	IDH2	LMTK2	ADA	CD44	SPAG1	SOX9	FAM60A	ALOX5AP	ARID5B	HCG20	RPS26	hsa-mir-1274a	ATP4B	VDAC2	DGKZ	DNM1	ALG8	EGFR	ERC1	TNFRSF11B	WIF1	POLD3	INSL4	GNAL	RNF216	LGALS9	ASPH	NUDT2	ALDH1A3
		NEIL2			CASC1		CYP51A1	PPFIA1		LOC100422737	LYZ			ENSA	CAV1	SMARCE1		MECOM	LOC285389		IQGAP1	TECPR1	HNF4A	SLC1A2	YWHAZ	SSTR2	FLJ13224	ATP7B	C10orf107		IKZF4	C6	COL4A1	KAT6B	PHF21A	CIZ1	KCTD21-AS1	LANCL2	ADIPOR2	COLEC10	TBC1D30		JAK2		RNF216-IT1	NOS2	CA1	DNAI1	ANPEP
		C8orf49			ETFRF1		ANKIB1	FADD			MDM2			GOLPH3L	CAV2	TNS4		GHSR	LOC647323		SEMA4B	BHLHA15	KCNS1	PDHX	RNF19A	COG1	DENND5B	BRCA2			LOC105369781	C7	COL4A2	DUSP13	CREB3L1			VOPP1	WNT5B	MAL2	FLJ41278		RLN1			KSR1	CA2	KIAA1161	BLM
							LRRD1	ANO1			YEATS4			HORMAD1	CFTR			CLDN11	DPPA2P3		CIB1		PI3	FJX1	PABPC1	CDC42EP4		RCBTB2				C9	DCT	C10orf11	LOC101928894			14-Sep	CACNA2D4	LOC101927513			RLN2				CA3	C9orf24	CHD2
							CYP51A1-AS1	ANO1-AS2			CCT2				MET			PLD1			GABARAPL3		SDC4	PAMR1	RRM2B	SDK2		CPB2				DAB2	GPR183	ZNF503				FKBP9P1	FBXL14	MIR548AZ			SLC1A1				CA8	FAM219A	FES
							MIR1285-1	MIR548K			FRS2				WNT2			PRKCI			NGRN		SEMG1	APIP	ZNF706	C17orf80		ELF1				FGF10	EFNB2	COMTD1				EGFR-AS1	DCP1B				RCL1				CRH	KIF24	IDH2
							LOC105375396	LOC101928443			CPSF6				ST7			SKIL			CRTC3		SEMG2	TRIM44	UBR5	FAM104A		ESD				FYB	ERCC5	SAMD8				ELDR	LRTM2				INSL6				E2F5	ENHO	IGF1R
											SLC35E3				ST7-AS1			SLC2A2			ZNF774		SLPI	LDLRAD3	GRHL2	LOC146795		FOXO1				GDNF	F7	ZNF503-AS1					LINC00940				CD274				EYA1		MAN2A2
											NUP107				ST7-AS2			TERC			ZNF710		STK4	LOC100507144	NACAP1	SLC39A11		MLNR				GHR	F10	DUPD1					LINC00942				AK3				FABP4		MEF2A
											RAB3IP				ST7-OT3			SEC62			GDPGP1		YWHAB	MIR3973	NCALD	SOX9-AS1		GTF2F2				HMGCS1	FGF14	MIR606					MIR3649				SPATA6L				FABP5		FURIN
											BEST3				ASZ1			TNFSF10			TTLL13P		MATN4	MIR1343	ANKRD46	LINC00511		GUCY1B2				IL7R	GPC5	ZNF503-AS2									CDC37L1				HNF4G		PCSK6
											MYRFL				ST7-OT4			NLGN1					WISP2		SNX31	CPSF4L		HMGB1				LIFR	GAS6	LOC101929165									PLGRKT				IL7		PLIN1
											LRRC10				LINC01510			TNIK					TOMM34		FLJ42969	LINC00673		HTR2A				OXCT1	GPR18	LOC101929234									PDCD1LG2				IMPA1		POLG
											LOC100130075				MIR6132			GPR160					SERINC3		MIR4471	LOC101928205		KPNA3				PRKAA1	ING1										GLIS3-AS1				MYBL1		RLBP1
											MIR1279							MYNN					PKIG		MIR5680	LOC101928251		LCP1				PTGER4	IPO5										GLIS3				PDE7A		SNRPA1
											MIR3913-2							EIF5A2					RBPJL		UBR5-AS1	LINC01152		MAB21L1				RPL37	LAMP1										PLPP6				PMP2		NR2F2
											MIR3913-1							NCEH1					TP53TG5		MIR7705	LOC102723505		SMAD9				SEPP1	LIG4										MIR101-2				PKIA		HSP90B2P
											LOC101928002							SLC7A14					PIGT		LOC104054148	LOC102723517		NEK3				SKP2	PCCA										CDC37L1-AS1				PEX2		ST8SIA2
																		FNDC3B					DBNDD2					PCDH8				SLC1A3	DNAJC3														RAB2A		PEX11A
																		LRRC31					KCNK15					RB1				ZNF131	RAP2A														RPL7		IQGAP1
																		PHC3					LINC01260					RFC3				OSMR	GRK1														TCEB1		PRC1
																		SPATA16					TTPAL					RFXAP				NUP155	SLC10A2														TERF1		SV2B
																		ACTRT3					PABPC1L					TPT1				PAIP1	SLC15A1														TPD52		AP3S2
																		LRRC34					SYS1					TRPC4				MRPS30	SOX1														TTPA		SEMA4B
																		RPL22L1					WFDC12					TNFSF11				NNT	TFDP1														GGH		CIB1
																		NAALADL2					RIMS4					SUCLA2				TTC33	TPP2														TRPA1		ABHD2
																		LRRIQ4					LINC01620					DLEU2				NIPBL	ZIC2														MSC		CHSY1
																		SAMD7					WFDC5					TSC22D1				FBXO4	STK24														KCNB2		SYNM
																		TMEM212					SYS1-DBNDD2					CCNA1				WDR70	CUL4A														CYP7B1		GABARAPL3
																		MIR569					MIR3646					DCLK1				CCL28	IRS2														MTFR1		VPS33B
																		LOC100128164					STK4-AS1					KL				TMEM267	PROZ														TOX		OR4F4
																		NLGN1-AS1					HNF4A-AS1					ITM2B				C5orf42	ARHGEF7														NCOA2		SLCO3A1
																		TMEM212-AS1					LINC01430					MTRF1				PARP8	CDC16														ARFGEF1		NGRN
																		LOC101928583					MIR6812					UTP14C				SPEF2	CLDN10														COPS5		RHCG
																		MIR6828					KCNK15-AS1					FRY				CARD6	ITGBL1														STMN2		LINS1
																		LOC105374205										LPAR6				LMBRD2	TM9SF2														RRS1		FANCI
																												SLC25A15				EMB	GPC6														SULF1		MCTP2
																												LHFP				MROH2B	MBNL2														HEY1		VIMP
																												TRIM13				EGFLAM	FARP1														TRAM1		MESP1
																												USPL1				NADK2	ABCC4														LY96		UNC45A
																												MRPS31				UGT3A1	TUBGCP3														SGK3		RGMA
																												DLEU1				CAPSL	TNFSF13B														PTTG3P		WDR93
																												N4BP2L2				LOC153684	SOX21														STAU2		CRTC3
																												OLFM4				UGT3A2	RASA3														BHLHE22		TTC23
																												POSTN				NIM1K	DZIP1														MRPS28		LRRK1
																												HSPH1				RANBP3L	MYO16														PI15		TM2D3
																												SUGT1				RICTOR	ATP11A														ZC2HC1A		TICRR
																												LECT1				C5orf51	MCF2L														LACTB2		RCCD1
																												WBP4				PLCXD3	DOCK9														GDAP1		ARRDC4
																												AKAP11				HCN1	TGDS														TMEM70		LINC00923
																												EXOSC8				C5orf34	SLITRK5														ARMC1		TARSL2
																												FNDC3A				ANXA2R	OXGR1														UBE2W		LRRC28
																												PDS5B				SNORD72	BIVM														CHD7		ASB7
																												VWA8				FLJ32255	TMCO3														PAG1		LYSMD4
																												ZC3H13				NIPBL-AS1	ARGLU1														C8orf44		PGPEP1L
																												SPG20				LOC648987	DCUN1D2														JPH1		LINC00924
																												LRCH1				MIR580	ANKRD10														CPA6		C15orf32
																												INTS6				CCDC152	RAB20														PRDM14		MESP2
																												CKAP2				LOC100132356	NAXD														SNX16		SPATA8
																												NUFIP1				MIR3650	UGGT2														ZBTB10		ADAMTS17
																												NBEA				LOC100506406	PCID2														ZFAND1		DNM1P46
																												RGCC				EGFLAM-AS2	UPF3A														ZFHX4		CERS3
																												MED4				LIFR-AS1	KDELC1														CSPP1		MIR9-3HG
																												DNAJC15				LOC100506548	CARS2														VCPIP1		LINC01579
																												ALG5				LOC100506639	GRTP1														PREX2		LINC00928
																												VPS36				BRCAT54	TMTC4														SLCO5A1		FAM169B
																												PHF11				NNT-AS1	ABHD13														CRISPLD1		ZNF774
																												UFM1				EGFLAM-AS4	ZIC5														TRIM55		ARPIN
																												SOHLH2				GDNF-AS1	GGACT														LRRCC1		KIF7
																												ENOX1				OXCT1-AS1	TEX30														DNAJC5B		ZNF710
																												RCBTB1				LINC01265	ADPRHL1														CHMP4C		HDDC3
																												NUDT15				LOC101926940	TEX29														C8orf34		WASH3P
																												GPALPP1				LOC101926960	METTL21EP														ADHFE1		SPATA41
																												SUPT20H				FGF10-AS1	SPACA7														RALYL		GDPGP1
																												THSD1				LOC101929745	RNF113B														RDH10		OR4F6
																												CYSLTR2				OSMR-AS1	LINC00410														MCMDC2		OR4F15
																												SPRYD7				LINC00603	LINC00343														CLVS1		OR4F13P
																												COG6				BRCAT107	GPR180														SBSPON		FAM174B
																												SMIM2				LOC105374727	CLYBL														YTHDF3		LINC01197
																												NAA16				LOC105374729	METTL21C														C8orf46		LOC400464
																												RNASEH2B					NALCN														NKAIN3		MIR9-3
																												DHRS12					HS6ST3														LINC01289		TTLL13P
																												RUBCNL					DAOA														LINC01299		LOC440311
																												PROSER1					DAOA-AS1														PPP1R42		PRKXP1
																												CDADC1					FGF14-IT1														C8orf34-AS1		NR2F2-AS1
																												CAB39L					FGF14-AS2														LACTB2-AS1		ASB9P1
																												CCDC70					LINC00551														SLC10A5		FAM138E
																												COG3					LINC00567														CA13		LOC100128108
																												SETDB2					LINC00346														XKR9		LINC00930
																												KATNAL1					CHAMP1														LOC392232		DDX11L9
																												KBTBD7					UBAC2														LOC401463		MIR1469
																												EBPL					TMEM255B														C8orf59		MIR1302-2
																												MEDAG					ATP11AUN														MIR124-2		MIR1302-9
																												KBTBD6					MIR17														MIR2052HG		MIR1302-10
																												STARD13					MIR18A														LINC00251		MIR3174
																												N4BP2L1					MIR19A														ZNF704		MIR1302-11
																												EPSTI1					MIR19B1														SNHG6		MIR3175
																												ARL11					MIR20A														SNORD87		PRC1-AS1
																												WDFY2					MIR92A1														UG0898H09		LINC01578
																												N4BP2L2-IT2					MIR17HG														FABP9		LOC100507472
																												LINC00284					MIR4500HG														FABP12		C15orf38-AP3S2
																												CSNK1A1L					LINC00452														STAU2-AS1		MIR4714
																												RXFP2					CCDC168														TCF24		SPATA8-AS1
																												TEX26					GAS6-AS1														MIR124-2HG		MIR5009
																												FAM216B					MIR622														LOC100130298		MIR5094
																												LACC1					MIR623														C8orf89		CRTC3-AS1
																												LINC00330					LINC00460														MSC-AS1		LOC101926911
																												HNRNPA1L2					FAM155A														ZFHX4-AS1		CRAT37
																												ST13P4					COL4A2-AS2														REXO1L2P		LINC01581
																												B3GLCT					LINC00552														MIR2052		LINC01580
																												DGKH					FKSG29														MIR3149		LOC101927153
																												CCDC122					DNAJC3-AS1														LINC01301		LOC101927286
																												STOML3					UBAC2-AS1														LINC00967		LOC101927310
																												EEF1DP3					MCF2L-AS1														RRS1-AS1		LINC01582
																												ERICH6B					MIR1267														LINC01592		LOC101927751
																												SPERT					MIR4306														LINC01603		LINC01585
																												DLEU7					MIR3170														C8orf44-SGK3		MIR6859-2
																												FAM124A					LINC00403														MIR4470		MIR6859-3
																												TPTE2P3					LOC100506016														MIR5708		MIR6859-1
																												LRRC63					GAS6-AS2														MIR5681A		MIR6766
																												CTAGE10P					SOX21-AS1														MIR5681B		CERS3-AS1
																												SLC25A30					BIVM-ERCC5														CA3-AS1		LOC102723335
																												SUGT1P3					MIR2681														LOC101241902		IRAIN
																												SIAH3					MIR4501														YTHDF3-AS1		LUNAR1
																												KCNRG					MIR4500														CASC9		LOC104613533
																												LINC00282					MIR4502														LOC101926892		PCSK6-AS1
																												FREM2					MIR4705														LOC101926908
																												NEK5					MIR548AR														RDH10-AS1
																												KCTD4					MIR548AS														LINC01111
																												NHLRC3					DOCK9-AS2														PKIA-AS1
																												SERP2					LINC00554														LOC101927040
																												SERTM1					LINC00557														LINC01607
																												LINC00547					LINC00560														LOC101927141
																												LINC00548					LINC00565														LOC102723322
																												TUSC8					GPC5-AS1														LOC102724612
																												MIR15A					GPC5-AS2														LOC102724623
																												MIR16-1					GPC6-AS1														LOC102724708
																												LINC00545					GPC6-AS2														LOC102724874
																												ALG11					CLYBL-AS2														LINC01419
																												TSC22D1-AS1					GRTP1-AS1
																												ZAR1L					FGF14-AS1
																												LINC00598					DOCK9-AS1
																												LINC00371					LINC00353
																												SERPINE3					LINC00379
																												SNORA31					LINC00411
																												MIR621					LINC00433
																												CCDC169					LINC00440
																												LINC00462					LINC00443
																												LINC00426					LINC00454
																												TPT1-AS1					LINC00559
																												MIR1297					CLDN10-AS1
																												MIR759					COL4A2-AS1
																												MIR320D1					ATP11A-AS1
																												MIR3168					ARHGEF7-AS1
																												MIR4305					ARHGEF7-AS2
																												MINOS1P1					FAM155A-IT1
																												MIR3613					PCCA-AS1
																												OR7E37P					NALCN-AS1
																												TEX26-AS1					MYO16-AS1
																												FRY-AS1					LINC00359
																												LINC00445					LOC101060553
																												SPG20-AS1					LINC00676
																												VWA8-AS1					LINC01049
																												INTS6-AS1					LOC101927248
																												LINC00458					LOC101927284
																												CPB2-AS1					LOC101927437
																												CCDC169-SOHLH2					CLYBL-AS1
																												MIR4703					LINC00368
																												TPTE2P5					LINC00354
																												MIR5007					LINC01070
																												MIR5693					LOC101928730
																												MIR5006					LINC01043
																												LINC00562					LOC101928841
																												LINC00558					LINC00380
																												LINC00563					LINC00397
																												LINC00441					MIR8073
																												MED4-AS1					MIR8075
																												DLEU7-AS1					LINC01232
																												HTR2A-AS1					LINC00456
																												LINC00332					LINC01044
																												ENOX1-AS2					LINC00363
																												LINC00365					LINC00399
																												LINC00366					LINC01309
																												LINC00398					LINC00431
																												LINC00400					LINC00396
																												LINC00423					LINC01039
																												LINC00457					LINC01054
																												LINC00571					F10-AS1
																												STARD13-AS					LOC105370306
																												RNASEH2B-AS1					LINC01040
																												SLC25A30-AS1					LOC105370333
																												SMIM2-IT1					LOC105370369
																												MRPS31P5					LINC01047
																												LINC00437					LINC00449
																												LOC101929140
																												SMIM2-AS1
																												LOC101929259
																												LINC01198
																												LOC101929657
																												LINC00384
																												MIR8079
																												LINC01065
																												LOC103191607
																												LINC01050
																												DLEU1-AS1
																												LINC01048
																												LINC01058
																												LINC01055
																												LINC00428
																												LOC105370177
																												LINC00390
																												LOC105370203
																												SETDB2-PHF11
[truncated: 4 more columns]
