# Supplementary material for: Establishment of an endoplasmic reticulum stress-related signature predicting outcomes of gastric adenocarcinoma patients
Source: Front Genet. 2022 Sep 6;13:944105. doi: 10.3389/fgene.2022.944105 (PMC9486073; doi:10.3389/fgene.2022.944105)
Supplement: Supplementary file 1 [file DataSheet1.ZIP › Supplementary Material 5 All GISTIC2.0 results in the TCGA GAC cohort/lowrisk_amp_genes.conf_90.txt.csv]

cytoband	17q12	19q12	8q24.21	7q21.2	12p12.1	17q21.2	18q11.2	11q13.3	17q21.2	10q26.13	1q42.3	20q13.2	6q21	7q22.1	9p13.2	8p23.1	15q26.1	15q26.3	7p11.2	6p21.1	6p21.1	12q15	1q21.3	11p13	7q22.1	17q12	1p36.22	8q21.13	17q11.2	10p11.22	8q22.2	20q12	19q13.32	3q27.1	10q22.1	11p11.2	9p24.1	3q26.31	5p15.33	5p15.33	13q22.1	14q11.2	6q23.3	7q11.21	11q14.1	19q13.41	9q34.3	3p22.3	2q12.2
q value	1.45E-34	3.23E-23	5.68E-12	1.83E-13	5.17E-08	1.48E-17	7.96E-06	4.33E-06	4.06E-19	2.45E-05	3.34E-05	0.00013749	0.00014358	3.75E-07	0.0002801	0.00041428	3.39E-06	4.12E-06	0.0011019	3.08E-05	3.19E-05	0.0062871	0.010186	0.00656	0.00077165	8.04E-06	0.029986	0.045	0.0044833	0.063125	0.0079509	0.074908	0.066387	0.034606	0.1034	0.070522	0.10783	0.046532	0.029986	0.034606	0.16548	0.16548	0.13737	0.061117	0.046532	0.16548	0.2209	0.22317	0.22843
residual q value	3.90E-25	3.23E-23	1.57E-11	1.98E-11	5.17E-08	6.58E-08	7.96E-06	1.28E-05	2.01E-05	2.45E-05	3.34E-05	0.00014358	0.00016963	0.00022375	0.0002801	0.00041428	0.00071967	0.00082445	0.0014575	0.0057963	0.0060225	0.0080544	0.010186	0.010198	0.01583	0.023516	0.029986	0.051709	0.053448	0.063125	0.066387	0.077684	0.09094	0.096911	0.1034	0.10527	0.10783	0.13111	0.14734	0.16548	0.16548	0.16548	0.17054	0.17523	0.20278	0.21546	0.2209	0.22317	0.22843
wide peak boundaries	chr17:39692293-39747957	chr19:29815851-29825968	chr8:127214429-127226866	chr7:92525796-92928684	chr12:25177518-25437858	chr17:41700906-41714075	chr18:21857182-22210285	chr11:69419623-69780245	chr17:40452936-40472962	chr10:121480774-121640332	chr1:234936752-235002600	chr20:53306953-53869879	chr6:106681243-106756345	chr7:98258774-99228843	chr9:34342687-36348281	chr8:11377272-12704945	chr15:90143030-90155153	chr15:98621142-99137939	chr7:54845136-55249557	chr6:43877271-43968991	chr6:41919859-42158705	chr12:69131950-70100692	chr1:152079780-152106519	chr11:35222498-35235407	chr7:102839771-103182721	chr17:37748970-37754951	chr1:8024428-11245040	chr8:75065863-75767325	chr17:30399397-30419361	chr10:31288198-33954772	chr8:99790254-103627687	chr20:41254301-41310278	chr19:44692616-44849133	chr3:175360692-198295559	chr10:67985999-80483176	chr11:45885280-46453755	chr9:5943898-6124358	chr3:153376416-175227249	chr5:1-1287424	chr5:3505547-3979815	chr13:73100476-73457194	chr14:20482025-21577580	chr6:133830323-156911802	chr7:66630752-66681296	chr11:77778846-77794997	chr19:50493705-58617616	chr9:110609628-138394717	chr3:30529997-41563059	chr2:97048037-125319687
genes in wide peak	ERBB2	CCNE1	CCAT1	CDK6	KRAS	GAST	GATA6	CCND1	IGFBP4	FGFR2	LOC101927851	ZNF217	LOC100422737	NPTX2	NUDT2	BLK	[SEMA4B]	IGF1R	EGFR	LINC01512	BYSL	LYZ	TCHH	CD44	LRRC17	[HNF1B]	RERE	HNF4G	CPD	ITGB1	ATP6V1C1	ZHX3	BCL3	ACTL6A	ADK	CHRM4	RANBP6	hsa-mir-720	SDHA	IRX1	[KLF5]	ANG	ESR1	KCTD7	RSF1	hsa-mir-1274b	ABCA2	ACAA1	BUB1
	GRB7			PEX1	CASC1		MIB1	FGF4				TSHZ2		TRRAP	CA9	CTSB		SYNM	EGFR-AS1		CCND3	YEATS4	TCHHL1		NFE4		CA6	CASC9		KIF5B	COX6C		BCAM	AHSG	ANXA7	MDK	KIAA2026	BCHE	SLC9A3	LINC01019		HNRNPC	FUCA2	LOC100996437		hsa-mir-643	ABL1	ACVR2B	CNGA3
	MIEN1			RBM48	ETFRF1		GATA6-AS1	FGF19				LOC101927770		BRI3	CCIN	FDFT1		TTC23	ELDR		GUCA1A	CCT2	LOC100131107		ARMC10		CORT			ZEB1	ODF1		NECTIN2	APOD	ANXA11	DGKZ	MIR4665	ECT2	TERT			RNASE1	GRM1			A1BG	ABO	ENTPD3	COX5B
	MIR4728			FAM133B				ORAOV1				LOC105372672		BAIAP2L1	CD72	GATA4		PGPEP1L			MED20	FRS2			FBXL13		DFFA			NRP1	POLR2K		CBLC	BCL6	CAMK2G	PEX16		MECOM	TRIP13			RNASE2	HIVEP2			KLK3	AK1	CCR4	DBI
				LOC101927497				LINC01488						SMURF1	CLTA	FAM167A		MIR4714			TAF8	CPSF6			NAPEPLD		ENO1			CCDC7	SPAG1		CEACAM16	BDH1	COL13A1	MAPK8IP1		GHSR	PDCD6			RNASE3	IFNGR1			CD33	ALAD	CCR8	EN1
								LOC102724265						TMEM130	CNTFR	LINC00208		IRAIN			C6orf132	RAB3IP			DPY19L2P2		MTOR			EPC1	KLF10		MIR8085	AP2M1	DNA2	PHF21A		IL12A	SLC12A7			RNASE4	MAP3K5			SIGLEC6	AMBP	CTNNB1	FHL2
														KPNA7	FANCG	FAM167A-AS1		LUNAR1				BEST3			RPL19P12		PEX14			ARHGAP12	YWHAZ			CLCN2	EIF4EBP2	AMBRA1		KPNA4	TPPP			RNASE6	MYB			ETFB	ASS1	CX3CR1	GLI2
														MIR3609	GALT	FAM86B1						MYRFL					PGD			ZEB1-AS1	FZD6			CPN2	GLUD1P3	CREB3L1		MLF1	EXOC3			SALL2	NMBR			FCAR	C5	GLB1	IL1A
														LOC101927550	IL11RA	DEFB109P1						LRRC10					PIK3CD			LINC00838	RIMS2			CRYGS	HK1	LARGE2		MME	PP7080			TOX4	OPRM1			FKBP1AP1	C8G	GOLGA4	IL1B
														SCARNA28	NPR2	DEFB130						MIR1279					EXOSC10			LOC101929431	DCAF13			DGKG	HNRNPH3	C11orf94		CLDN11	CEP72			EDDM3A	PCMT1			FPR1	CACNA1B	ITGA9	IL1R1
															RMRP	NEIL2						MIR3913-2					SLC2A5			LOC102031319	RNF19A			DLG1	KCNMA1	MIR3160-2		SERPINI1	AHRR			SUPT16H	PEX7			FPR2	KYAT1	RPSA	IL1RN
															CCL19	USP17L2						MIR3913-1					SRM			SNORA86	RGS22			DVL3	MAT1A	MIR3160-1		SERPINI2	BRD9			OR10G3	PLAGL1			FPR3	TNFSF8	MLH1	INHBB
															CCL21	FAM90A25P						LOC101928002					H6PD				PABPC1			EHHADH	NODAL	MIR4688		PLD1	ZDHHC11			SLC39A2	SGK1			GPR32	ENTPD2	MOBP	INPP4A
															TESK1	LOC392196											ANGPTL7				RRM2B			EIF4A2	P4HA1	LOC101928894		PRKCI	NKD2			ZNF219	TCF21			HAS1	CDK9	MYD88	AFF3
															TLN1	USP17L7											UBE4B				ZNF706			EIF4G1	PCBD1			PTX3	EXOC3-AS1			ARHGEF40	TNFAIP3			IL11	CEL	PLCD1	LIMS1
															TPM2	C8orf49											MASP2				UBR5			EPHB3	PLAU			RARRES1	CCDC127			METTL3	UTRN			KIR2DL1	CELP	SNORA62	NPAS2
															VCP	DEFB135											CLSTN1				AZIN1			ETV5	PPA1			SHOX2	PLEKHG4B			RPGRIP1	VIP			KIR2DL2	COL5A1	SCN5A	NPHP1
															RECK	DEFB136											KIF1B				BAALC			FGF12	PPP3CB			SI	SLC6A19			NDRG2	EPM2A			KIR2DL3	SLC31A1	SCN10A	POU3F3
															RGP1	DEFB134											TARDBP				GRHL2			GP5	PRF1			SKIL	SLC6A18			CHD8	PEX3			KIR2DL4	SLC31A2	STAC	PTPN4
															RUSC2	LOC649352											RNU6-1				SLC25A32			HRG	SRGN			SLC2A2	LRRC14B			EDDM3B	STX11			KIR2DS1	CRAT	TGFBR2	RALB
															GNE	FAM86B2											SLC45A1				NACAP1			HES1	PSAP			SSR3	LOC100288152			METTL17	MAP7			KIR2DS3	BRINP1	UBP1	RANBP2
															SIGMAR1	ZNF705D											ERRFI1				NCALD			IL1RAP	RPS24			TERC	LOC100506688			RNASE7	LATS1			KIR2DS4	DBH	RPL14	RPL31
															CREB3	FAM90A2P											CASZ1				CTHRC1			KNG1	SFTPD			SEC62	MIR4456			RAB2B	TBPL1			KIR2DS5	SARDH	LRRFIP2	SCTR
															UNC13B	LOC729732											CTNNBIP1				BAALC-AS2			LPP	SUPV3L1			KCNAB1	MIR4635			RNASE11	AKAP12			KIR3DL1	DNM1	SLC22A14	SLC9A2
															CCL27	FAM66D											NMNAT1				ANKRD46			MELTF	TACR2			B3GALNT1	LOC100996325			TPPP2	PHACTR2			KIR3DL2	TOR1A	SLC22A13	SLC20A1
															DCTN3	FAM66A											GPR157				VPS13B			MUC4	VCL			TNFSF10	CTD-3080P12.3			RNASE8	BCLAF1			KIR3DS1	LPAR1	EPM2AIP1	SULT1C2
															PHF24	LOC100506990											SPSB1				SNX31			NDUFB5	VDAC2			GMPS	HRAT5			LOC254028	UST			KLK1	MEGF9	TRANK1	TSN
															DNAJB5	SNORA99											SLC25A33				FBXO43			OPA1	SLC25A16			SLC33A1				LINC00641	CITED2			KLK2	ENDOG	DLEC1	ZAP70
															SPAG8												LZIC				FLJ42969			PAK2	NDST2			SMC4				SNORD8	HBS1L			LAIR1	ENG	EXOG	PAX8
															DNAI1												RBP7				MIR1273A			PCYT1A	MBL1P			PDCD10				RNASE10	RAB32			LAIR2	STOM	XYLB	IL1R2
															SIT1												C1orf127				MIR3151			PIK3CA	SGPL1			SLITRK3				OR6S1	KATNA1			LIM2	FCN1	OXSR1	MALL
															STOML2												SLC2A7				BAALC-AS1			POLR2H	DDX21			NLGN1				RNASE9	SCAF8			NDUFA3	FCN2	PDCD6IP	NCK2
															TMEM8B												TMEM201				AZIN1-AS1			PPP1R2	DLG5			PLCH1				OR5AU1	TAB2			NKG7	FPGS	CTDSPL	MARCO
															OR2S2												CENPS				MIR4471			MASP1	CHST3			TNIK				RNASE13	SASH1			CNOT3	NR5A1	EIF1B	IL18RAP
															KIAA1161												MIR34A				MIR5680			PSMD2	VPS26A			TIPARP				RNASE12	SYNE1			PEG3	FUT7	CRTAP	IL1RL2
															GBA2												PIK3CD-AS1				UBR5-AS1			RFC4	SEC24C			ARHGEF26				ECRP	HEBP2			PPP2R1A	NR6A1	ARPP21	IL18R1
															FAM214B												MIR1273D				MIR7705			SNORA63	SPOCK2			GPR160				TMEM253	CCDC28A			PRKCG	GGTA1P	SCN11A	DDX18
															HINT2												ENO1-AS1				LOC104054148			RPL35A	PPIF			GOLIM4				SNORD9	MTHFD1L			KLK7	GLE1	CLASP2	IL1RL1
															C9orf24												LOC100506022							TRA2B	MICU1			SCHIP1				LOC101929718	IPCEF1			KLK6	GNG10	GPD1L	TGFBRAP1
															PIGO												APITD1-CORT							ST6GAL1	POLR3A			NMD3				MIR6717	TIAM2			KLK10	GOLGA1	FBXL2	MAP4K4
															ARHGEF39												MIR5697							SOX2	ECD			RSRC1					FBXO5			PTPRH	GOLGA2	CNOT10	CHST10
															LINC00950												MTOR-AS1							SST	ZSWIM8			MYNN					RGS17			RPL28	GPR21	MYRIP	GCC2
															ARID3C												PIK3CD-AS2							TFRC	DNAJC9			EIF5A2					PDE7B			RPS5	RAPGEF1	SUSD5	EIF5B
															RPP25L												RNU6-7							THPO	KAT6B			LXN					CLDN20			RPS9	GRIN1	VILL	BCL2L11
															C9orf131												RNU6-8							FXR1	TSPAN15			CCNL1					NOX3			CLEC11A	GSN	DYNC1LI1	ACTR3
															RNF38												MIR6728							TP63	NUDT13			NCEH1					TFB1M			AURKC	HSPA5	CMTM6	ACTR1B
															GLIPR2												LOC102724539							CHRD	HERC4			IFT80					AIG1			SYT5	TNC	SLC25A38	TXNDC9
															LINC00961												LOC102724552							EIF2B5	KIF1BP			SLC7A14					VTA1			TNNI3	LCN1	ULK4	MERTK
															ATP8B5P												LOC102724571							USP13	AP3M1			MFSD1					HECA			TNNT1	LCN2	WDR48	EDAR
															FAM219A												RNU6-2							CLDN1	PALD1			FNDC3B					IL20RA			ZNF8	LMX1B	CSRNP1	TBC1D8
															CCDC107												LOC105376736							MAP3K13	NEUROG3			VEPH1					MTRF1L			ZNF17	MUSK	GORASP1	RABL2A
															FAM205A												MIR34AHG							ADIPOQ	ASCC1			ZBBX					AHI1			ZNF28	NDUFA8	DCLK3	GPR45
															ENHO												SNORD128							RUBCN	MRPS16			LRRC31					RMND1			MZF1	NOTCH1	CMTM7	MGAT4A
															FAM205BP																			ECE2	DUSP13			PHC3					HYMAI			ZNF132	ODF2	OSBPL10	CLASP1
															FAM221B																			ABCC5	DDIT4			ARL14					ADGRG6			ZNF134	ORM1	TRIM71	TMEM131
															OR13J1																			TNK2	DNAJB12			SPATA16					ARFGEF3			ZNF135	ORM2	CMTM8	PSD4
															CNTFR-AS1																			ALG3	LRRC20			ACTRT3					NHSL1			ZNF137P	PAEP	XIRP1	UNC50
															HRCT1																			KCNMB2	SLC29A3			GFM1					PLEKHG1			ZNF154	PAPPA	TTC21A	IL36RN
															MSMP																			IGF2BP2	H2AFY2			EGFEM1P					ARID1B			ZNF175	PDCL	STT3B	IL36B
															LOC730098																			CLDN16	RUFY2			OTOL1					ZBTB2			SIGLEC5	PBX3	ZNF620	IL37
															FAM166B																			NCBP2	CCAR1			PPM1L					ABRACL			UBE2M	PTPA	ENTPD3-AS1	IL36A
															FAM205C																			MCF2L2	SAR1A			WDR49					PBOV1			ZNF264	PPP6C	ZNF619	SULT1C4
															MIR4667																			ATP11B	ZMIZ1			LRRC34					PERP			NCR1	PSMB7	ZNF621	TFCP2L1
															DNAJB5-AS1																			VPS8	MYOZ1			PQLC2L					ALDH8A1			KLK4	PSMD5	C3orf35	INSIG2
															LOC101926948																			ACAP2	CDH23			C3orf79					ULBP3			ZNF432	PTGDS	GADL1	MRPL30
															MIR6852																			UBXN7	PBLD			SPTSSB					ARMT1			TRIM28	PTGS1	ZNF860	REV1
															MIR6853																			RNU6-1	NPFFR1			DHX36					ADGB			ZNF256	RALGDS	MIR128-2	LIPT1
																																		FETUB	C10orf54			RPL22L1					CCDC170			LILRB2	RGS3	MIR26A1	CCDC93
																																		LAMP3	DDX50			NAALADL2					MYCT1			ZNF211	RPL7A	EIF1B-AS1	STEAP3
																																		KCNMB3	SYNPO2L			C3orf33					ULBP2			TRAPPC2B	RPL12	SNORA6	ACOXL
																																		ZNF639	TMEM254			TRIM59					ULBP1			ZNF274	RXRA	TMPPE	CNOT11
																																		PEX5L	HKDC1			LINC00880					PPP1R14C			ZNF460	SET	ACVR2B-AS1	IL36G
																																		DNAJB11	TET1			LRRIQ4					SF3B5			LILRB1	SNAPC4	MIR466	DPP10
																																		DCUN1D1	TSPAN14			SAMD7					FBXO30			LILRB5	SPTAN1	OSBPL10-AS1	EPB41L5
																																		KLHL24	C10orf11			GPR149					LRP11			SLC27A5	STXBP1	LOC101928135	ANKRD36B
																																		PIGX	FAM213A			LEKR1					LTV1			LILRB4	SURF1	ITGA9-AS1	SLC5A7
																																		TBCCD1	DYDC2			TMEM212					REPS1			KLK11	SURF2	MIR548AY	ANAPC1
																																		P3H2	PLA2G12B			C3orf80					PPIL4			LILRA1	SURF4	MIR6822	MRPS9
																																		ABCF3	MYPN			MIR15B					MTFR2			LILRB3	MED22		SOWAHC
																																		LSG1	ZNF503			MIR16-2					GINM1			LILRA2	SURF6		PDCL3
																																		PARL	AIFM2			LINC01330					IL22RA2			KLK8	TLR4		C2orf49
																																		MFN1	MCU			PA2G4P4					ADAT2			U2AF2	TRAF1		TMEM185B
																																		YEATS2	CHCHD1			LINC01192					STXBP5			PPP6R1	TRAF2		UXS1
																																		MCCC1	MSS51			IQCJ					RAET1E			LILRA4	TSC1		SLC35F5
																																		HRASLS	CFAP70			SCARNA7					LOC153910			ZIM2	TTF1		TSGA10
																																		MRPL47	COMTD1			MIR551B					ZC2HC1B			HSPBP1	UGCG		TMEM177
																																		SENP2	ANAPC16			MIR569					CNKSR3			ZNF324	VAV2		POLR1B
																																		GNB4	ADAMTS14			LINC00886					RAET1L			KLK5	ZFP37		RGPD5
																																		RTP4	SAMD8			LINC01100					LINC01312			KLK13	ZNF79		CHCHD5
																																		MAGEF1	DYDC1			LOC100128164					SLC2A12			PRPF31	BRD3		NIFK
																																		ZMAT3	EIF5AL1			TIPARP-AS1					LINC01010			SIGLEC7	NUP214		C2orf40
																																		ATP13A3	USP54			MIR1263					OLIG3			SIGLEC9	LHX3		ZC3H8
																																		TBL1XR1	FUT11			LINC00881					TXLNB			SIGLEC8	GFI1B		ST6GAL2
																																		MAP6D1	OIT3			MIR3919					SHPRH			CHMP2A	SSNA1		IL1F10
																																		PIGZ	TMEM254-AS1			IQCJ-SCHIP1					PHACTR2-AS1			ZNF544	EDF1		DDX11L2
																																		B3GNT5	PLAC9			ARHGEF26-AS1					SLC35D3			UBE2S	DPM2		MFSD9
																																		IQCG	ZCCHC24			LOC100507537					ZC3H12D			TFPT	FUBP3		TMEM87B
																																		ATP13A4	UNC5B			LOC100507661					ECT2L			CCDC106	CLIC3		LINC01101
																																		FYTTD1	STOX1			NAALADL2-AS3					NUP43			EPN1	PRPF4		LIMS3
																																		MGC2889	C10orf35			NLGN1-AS1					RAET1G			KLK14	GTF3C5		RPL23AP7
																																		LRCH3	TYSND1			KCNAB1-AS2					HMGA1P7			KLK12	GTF3C4		NMS
																																		CEP19	TBATA			KCNAB1-AS1					SUMO4			SHANK1	LHX2		LYG1
																																		LMLN	ATOH7			TMEM212-AS1					SAMD5			ZNF580	MED27		MITD1
																																		KLHL6	ZNF503-AS1			IQCJ-SCHIP1-AS1					IYD			GP6	PTGES		CNTNAP5
																																		VWA5B2	ZMIZ1-AS1			LOC100996447					FLJ46906			ZNF581	ATP6V1G1		FBLN7
																																		TMEM41A	FAM149B1			LOC101243545					LINC01625			PPP1R12C	RALGPS1		C2orf76
																																		TMEM44	DUPD1			LINC01487					RPS18P9			ZNF586	ADAMTSL2		TMEM182
																																		CAMK2N2	C10orf105			IL12A-AS1					LOC645967			EPS8L1	PPP1R26		TMEM37
																																		TM4SF19	C10orf55			LOC101928583					RAET1K			ZNF444	SEC16A		TTL
																																		RPL39L	LINC00595			MIR6828					MIR548A2			ZNF331	TNFSF15		CKAP2L
																																		DNAJC19	DNAJC9-AS1			LINC01322					KATNBL1P6			KLK15	PTBP3		CBWD2
																																		FAM131A	LINC00857			LINC01327					STXBP5-AS1			NLRP2	SH2D3C		LINC01102
																																		ZDHHC19	LOC642361			LINC01324					UST-AS1			ZNF416	RABEPK		LINC01104
																																		LRRC15	BEND3P3			LOC105374177					LOC100130476			ZNF446	LAMC3		C2orf15
																																		FAM43A	SFTPA1			LOC105374194					LINC00271			ZNF701	TUBB4B		LINC01106
																																		TMEM207	SNORD98			LOC105374205					LOC100132735			ZNF83	UBAC1		10-Sep
																																		RTP1	MIR606								NHEG1			ZNF415	OLFM1		SULT1C2P1
																																		TTC14	UNC5B-AS1								MIR1202			NAT14	ZER1		FAHD2B
																																		MB21D2	AGAP5								MIR1273C			VN1R1	AGPAT2		LONRF2
																																		XXYLT1	BMS1P4								MIR3145			ZNF304	POMT1		CCDC138
																																		CCDC50	SFTPA2								MIR3668			TTYH1	ZBTB6		C1QL2
																																		PYDC2	NUTM2B								MIR3662			ZNF471	NEK6		FOXD4L1
																																		NCBP2-AS2	LOC729815								SYNE1-AS1			USP29	SDCCAG3		CFAP221
																																		RNF168	POU5F1P5								TARID			ZNF71	NOXA1		VWA3B
																																		HTR3C	DLG5-AS1								LOC100507406			CACNG8	USP20		CREG2
																																		LIPH	LOC100130698								GVQW2			CACNG7	SLC27A4		LINC00116
																																		HTR3D	ZNF503-AS2								LOC100507477			CACNG6	CNTRL		NIFK-AS1
																																		SLC51A	LINC00856								LINC01277			ZNF350	WDR5		LYG2
																																		FBXO45	BMS1P21								LOC100507557			ZNF667	SPACA9		RNF149
																																		MUC20	MIR1254-1								MIR4466			ZNF649	ADAMTS13		LINC01114
																																		SENP5	ZSWIM8-AS1								MIR4465			ZSCAN18	CACFD1		LOC285000
																																		LOC220729	MIR4676								RAET1E-AS1			CENPBD1P1	SLC2A6		PLGLA
																																		LOC253573	NUTM2B-AS1								LOC101928231			TSEN34	RPL35		RGPD4
																																		NAALADL2	LOC101928994								LOC101928304			MBOAT7	MAN1B1		KIAA1211L
																																		TCTEX1D2	PPP3CB-AS1								LOC101928429			ZSCAN5A	DOLK		SH3RF3
																																		SMCO1	LOC101929165								LOC101928461			LENG1	PTGR1		ANKRD36
																																		SDHAP1	LOC101929234								LOC101928661			LILRP2	TRIM32		WASH2P
																																		UTS2B	KCNMA1-AS3								MIR7641-2			LILRA6	FNBP1		ZC3H6
																																		HTR3E	KCNMA1-AS2								LOC102723649			ZNF329	SETX		SLC9A4
																																		C3orf70	KCNMA1-AS1								LOC102723831			ZNF419	ZBTB43		DPP10-AS1
																																		TPRG1	MIR7152								LOC103352541			ISOC2	PMPCA		LOC400997
																																		LOC285389	LOC102723377								LOC105378047			ZNF665	ASTN2		FLJ42351
																																		CCDC39	LOC102723439								LOC105378052			ZNF552	FKBP15		LINC01123
																																		EHHADH-AS1	LOC105378349								LOC105378068			ZNF671	KIAA0368		LOC440895
																																		LPP-AS2	LOC105378367								LUADT1			ZNF613	EXOSC2		LINC01191
																																		NMRAL1P1	LOC105378385								SNORA98			ZNF702P	NCS1		SULT1C3
																																		RTP2												ZNF606	ANGPTL2		COA5
																																		OSTN												ZNF614	NUP188		MIR4435-2HG
																																		ATP13A5												ZNF611	RABGAP1		GCC2-AS1
																																		SOX2-OT												SYT3	CIZ1		RGPD3
																																		WDR53												ZNF528	WHRN		FAM138B
																																		ANKRD18DP												BRSK1	NELFB		PAX8-AS1
																																		NRROS												ZNF347	NSMF		SNORD89
																																		FLJ46066												ZNF577	GPSM1		RGPD8
																																		FLJ42393												KMT5C	DKFZP434A062		LINC01125
																																		LINC00884												C19orf48	GAPVD1		RGPD4-AS1
																																		LINC00885												ZBTB45	PHF19		RGPD6
																																		MIR28												ZNF587	FBXW2		RFX8
																																		LINC00969												FIZ1	OR1J4		RNU4ATAC
																																		SNORD2												GALP	OR2K2		LIMS3-LOC440895
																																		SNORA4												SIGLEC10	GBGT1		LOC100287010
																																		IGF2BP2-AS1												SIGLEC12	LHX6		SH3RF3-AS1
																																		GMNC												ZNF628	OR1L3		LOC100288570
																																		LOC647323												KIR3DX1	OR1L1		MIR1302-3
																																		SNORA81												ZNF551	OR1J2		MIR4265
																																		SNORD66												ZNF616	SNORA65		MIR4267
																																		MIR570												ZNF766	SNORD62A		MIR4266
																																		SDHAP2												ZNF468	SNORD36C		LOC100499194
																																		FAM157A												ZNF160	SNORD36B		LOC100506076
																																		MIR922												CTU1	SNORD36A		LOC100506123
																																		MIR944												ZNF835	SNORD24		LOC100506286
																																		DPPA2P3												ZNF765	TRUB2		LINC01127
																																		LINC00887												NLRP12	ST6GALNAC4		LINC01158
																																		LOC100131635												MYADM	NDOR1		LOC100507334
																																		SNAR-I												ZNF845	TOR1B		MIR4436B1
																																		MIR1224												ACPT	TOR2A		MIR4772
																																		MIR1248												LRRC4B	NTMT1		MIR4782
																																		MIR3137												LENG9	PHPT1		MIR4435-2
																																		LINC01208												BIRC8	ANAPC2		MIR4771-1
																																		LINC00578												RDH13	PKN3		MIR4435-1
																																		LOC100505609												ZIM3	DPP7		MIR5696
																																		LINC00888												LENG8	SLC2A8		MIR548AU
																																		LOC100505920												KIR3DL3	OBP2B		STEAP3-AS1
																																		MFI2-AS1												ZNF837	OBP2A		LOC101060091
																																		DLG1-AS1												CLDND2	ST6GALNAC6		LOC101927070
																																		TMEM44-AS1												ZNF816	1-Dec		LOC101927142
																																		LOC100507391												ZNF543	MRPS2		LOC101927331
																																		TM4SF19-TCTEX1D2												COX6B2	COQ4		LINC01103
																																		MIR4448												OSCAR	LOC51145		UTAT33
																																		MIR4797												ZNF813	CERCAM		DPP10-AS3
																																		MIR4789												JOSD2	EGFL7		LOC101927709
																																		LINC00501												NLRP13	PRRX2		PGM5P3-AS1
																																		MIR5588												NLRP8	SPOUT1		LINC01159
																																		MIR548AQ												NLRP5	RAB14		LOC102724691
																																		LPP-AS1												ZNF787	C9orf78		LINC01594
																																		OPA1-AS1												ZFP28	POLE3		PGM5P4-AS1
																																		LMLN-AS1												VSIG10L	FBXW5		GACAT1
																																		ABCC5-AS1												C19orf84	RC3H2		LOC105373518
																																		FGF12-AS1												SPACA6	TBC1D13		LOC105373519
																																		FGF12-AS3												ZNF480	BSPRY		LOC105373553
																																		KLHL6-AS1												ZNF534	TOR4A		LOC105373562
																																		TPRG1-AS2												ZNF578	EXD3		LOC105373984
																																		UBXN7-AS1												ERVV-1	STRBP		SNORD132
																																		TPRG1-AS1												SMIM17	RABL6		LINC01593
																																		EIF2B5-AS1												C19orf18	CDK5RAP2
																																		ADIPOQ-AS1												ZNF418	LRRC8A
																																		TM4SF19-AS1												ZNF417	INPP5E
																																		ATP13A5-AS1												ZNF548	NPDC1
																																		NAALADL2-AS1												TMEM190	BARHL1
																																		LINC01014												TMC4	SH3GLB2
																																		XXYLT1-AS1												TPM3P9	GSN-AS1
																																		LINC01206												ZNF524	REXO4
																																		XXYLT1-AS2												ZNF784	DOLPP1
																																		LINC01209												NLRP4	KCNT1
																																		LOC101928739												ZNF542P	ZBTB26
																																		PEX5L-AS2												ZNF582	DENND1A
																																		LOC101928882												ZNF583	GPR107
																																		LOC101928992												CDC42EP5	SLC46A2
																																		LOC101929106												ZNF836	LINC00474
																																		LOC101929130												ZNF610	INIP
																																		P3H2-AS1												ZNF600	PRDM12
																																		ATP13A4-AS1												ZNF320	CARD9
																																		LOC101929337												ZNF497	SUSD1
																																		LOC101929697												ZNF550	DDX31
																																		LINC01063												ZNF579	FAM129B
																																		RNU6-7												ZNF525	MRPL41
																																		MIR7977												NLRP7	C9orf16
																																		MIR6829												ZNF584	MAPKAP1
																																		KCCAT211												ZSCAN4	EHMT1
																																		LOC102724604												NLRP11	PTGES2
																																		LOC102724699												TMEM86B	AKNA
																																		LINCR-0002												ZNF549	MIR600HG
																																		RNU6-2												SSC5D	URM1
																																		KCNMB2-AS1												ZNF547	ARPC5L
																																		LOC105374244												ZIK1	HDHD3
																																		LOC105374250												ZNF776	AIF1L
																																		LOC105374266												ZSCAN1	UCK1
																																		LOC105374297												MGC45922	GARNL3
																																		HTR3E-AS1												KLK9	HSDL2
																																		OSTN-AS1												SIGLEC17P	NTNG2
																																														SIGLECL1	PRRC2B
																																														ZNF615	PLPP7
																																														ZNF841	ZDHHC12
																																														LOC284379	MIGA2
																																														VSTM1	FIBCD1
																																														TMEM150B	CCDC183
																																														FAM71E2	SNHG7
																																														VN1R2	TMEM141
																																														VN1R4	ARRDC1-AS1
																																														NLRP9	COL27A1
																																														C19orf81	MVB12B
																																														ZNF677	WDR34
																																														RFPL4A	SAPCD2
																																														ZSCAN5B	C9orf69
																																														ZSCAN22	LRSAM1
																																														ZNF530	UAP1L1
																																														DNAAF3	MRRF
																																														LILRA5	RBM18
																																														ZNF773	ARRDC1
																																														ZNF582-AS1	DPH7
																																														ZNF808	TMEM203
																																														ZNF888	KIF12
																																														ZNF761	SLC25A25
																																														TMEM238	WDR31
																																														ZNF470	ZNF618
																																														ZNF749	ZMYND19
																																														ZNF324B	RNF183
																																														ZNF818P	NACC2
																																														ZNF805	C9orf116
																																														ZNF321P	LCN8
																																														ZNF880	FAM69B
																																														ZNF772	PTRH1
																																														IGLON5	PIP5KL1
																																														MIRLET7E	OR1L8
																																														MIR125A	OR1N2
																																														MIR99B	OR1N1
																																														TARM1	DBH-AS1
																																														MIR371A	ASB6
																																														MIR372	SLC34A3
																																														MIR373	DAB2IP
																																														A1BG-AS1	CAMSAP1
																																														DPRX	C9orf62
																																														DUXA	C9orf163
																																														ASPDH	MAMDC4
																																														MIR512-1	LCN6
																																														MIR512-2	AK8
																																														MIR498	OR1Q1
																																														MIR520E	TTLL11
																																														MIR515-1	TTC16
																																														MIR519E	ZNF483
																																														MIR520F	C9orf84
																																														MIR515-2	KIAA1958
																																														MIR519C	STKLD1
																																														MIR520A	OLFML2A
																																														MIR526B	QSOX2
																																														MIR519B	ZNF883
																																														MIR525	TMEM268
																																														MIR523	NAIF1
																																														MIR518F	CDC26
																																														MIR520B	PSMD5-AS1
																																														MIR518B	PHYHD1
																																														MIR526A1	MORN5
																																														MIR520C	OR1L4
																																														MIR518C	HMCN2
																																														MIR524	C9orf43
																																														MIR517A	LINC00094
																																														MIR519D	CRB2
																																														MIR521-2	SCAI
																																														MIR520D	CFAP157
																																														MIR517B	LCN12
																																														MIR520G	C9orf142
																																														MIR516B2	TPRN
																																														MIR526A2	FAM225A
																																														MIR518E	FAM78A
																																														MIR518A1	QRFP
																																														MIR518D	OR1J1
																																														MIR516B1	OR1B1
																																														MIR518A2	GLT6D1
																																														MIR517C	SWI5
																																														MIR520H	C9orf50
																																														MIR521-1	PNPLA7
																																														MIR522	CYSRT1
																																														MIR519A1	ENTPD8
																																														MIR527	PTGES2-AS1
																																														MIR516A1	IER5L
																																														MIR516A2	CFAP77
																																														MIR519A2	LCN15
																																														KLKP1	C9orf172
																																														FAM90A27P	LRRC26
																																														SBK2	TMEM8C
																																														RNF225	OR1L6
																																														SNORD88A	OR5C1
																																														SNORD88B	OR1K1
																																														SNORD88C	LCN9
																																														MIR643	FAM102A
																																														CEACAM18	CCDC187
																																														SHISA7	SNX30
																																														RFPL4AL1	WDR38
																																														LINC01530	LOC401554
																																														ZNF814	LOC401557
																																														SIGLEC14	LINC01451
																																														MIMT1	LCNL1
																																														MIR935	C9orf139
																																														SNAR-F	FAM166A
																																														ZNF667-AS1	SOHLH1
																																														LOC100128398	ZBTB34
																																														LOC100129083	MIR126
																																														SBK3	MIR147A
																																														MZF1-AS1	MIR181A2
																																														KIR2DS2	MIR181B2
																																														PEG3-AS1	MIR199B
																																														ERVV-2	MIR219A2
																																														ZNF587B	COL5A1-AS1
																																														MIR1283-2	C9orf106
																																														MIR1323	LCN10
																																														MIR1283-1	STPG3
																																														ZNF865	NRARP
																																														ZNF816-ZNF321P	PAPPA-AS1
																																														MIR4754	DNAJC25
																																														MIR4752	DNAJC25-GNG10
																																														MIR371B	MIR455
																																														ZNF350-AS1	NRON
																																														LOC101928517	FAM163B
																																														ZNF649-AS1	EHMT1-IT1
																																														LOC101928804	TUBBP5
																																														LOC101928886	RNF224
																																														ZIM2-AS1	LRRC37A5P
																																														SPACA6P-AS	SNORA17A
																																														MIR6802	SNORA17B
																																														MIR6804	SNORD90
																																														MIR6805	MIR600
																																														MIR6806	MIR601
																																														MIR8074	MIR602
																																														MIR6807	RNF208
																																														MIR8061	DNLZ
																																														MIR6803	SNORA70C
																																														MIR7975	FAM225B
																																														MIR6801	ASTN2-AS1
																																														ZNF528-AS1	LOC100128593
																																														LENG8-AS1	LOC100129034
																																														LOC105372440	STPG3-AS1
																																														LOC105372441	LOC100130548
																																														LOC105372444	LINC01502
																																														LOC105372476	CCDC183-AS1
																																														LOC105372483	FAM157B
																																															LOC100133077
																																															RNU6ATAC
																																															LOC100272217
																																															LOC100288842
																																															SLC25A25-AS1
																																															MAN1B1-AS1
																																															MIR1268A
																																															MIR181A2HG
																																															MIR4292
																																															MIR3154
																																															MIR2861
																																															MIR3621
																																															MIR3689A
																																															MIR3911
																																															MIR3689B
																																															LOC100505478
																																															LOC100505588
																																															TMEM210
																																															LOC100506100
																																															LINC01503
																																															LINC00963
																																															PPP1R26-AS1
																																															MIR4668
																																															MIR3689D1
																																															MIR3689F
																																															MIR4669
																																															MIR4673
																																															MIR3960
																																															MIR4674
																																															MIR4478
																																															MIR3689C
																																															MIR219B
																																															MIR3689D2
																																															MIR4672
																																															MIR3689E
																																															MIR4479
																																															MIR548AW
																																															LOC101448202
																																															NALT1
																																															LOC101928525
																																															HSPC324
																																															LOC101928748
																																															LOC101928775
																																															LOC101928786
																																															LOC101928797
																																															LOC101928932
																																															LOC101929116
																																															LOC101929331
																																															PRRX2-AS1
																																															MIR6722
																																															MIR6856
																																															MIR6877
																																															MIR7150
																																															MIR7702
																																															MIR7114
																																															MIR6855
																																															LOC102723566
																																															LOC105376271
																																															LOC105376306
																																															LOC105376331
																																															LINC01613
																																															SNORD141A
[truncated: 3 more columns]
