# Supplementary material for: Establishment of an endoplasmic reticulum stress-related signature predicting outcomes of gastric adenocarcinoma patients
Source: Front Genet. 2022 Sep 6;13:944105. doi: 10.3389/fgene.2022.944105 (PMC9486073; doi:10.3389/fgene.2022.944105)
Supplement: Supplementary file 1 [file DataSheet1.ZIP › Supplementary Material 5 All GISTIC2.0 results in the TCGA GAC cohort/lowrisk_del_genes.conf_90.csv]

cytoband	16q23.1	5q11.2	4q22.1	3p14.2	9p23	6p25.3	9p21.3	7q31.1	3q26.31	20p12.1	6q26	4q34.3	1p36.11	18q21.2	10q22.3	2q33.3	10q23.31	5q15	21q21.1	14q23.3	2q32.1	18q12.3	21q22.13	3p26.1	18q23	1p13.2	5q23.3	17p12	11p15.5	19q13.11	6q24.3	11q25	6q14.1	9q21.11	13q12.11	17q24.3	2q37.3	16p13.3	3p21.31	22q13.31	6q16.2	17p11.2	7q36.1	12q23.1	1p33	15q11.2	19p13.3	1q44	7q21.13
q value	1.58E-56	3.71E-40	1.29E-37	5.19E-28	3.67E-24	5.31E-16	7.76E-15	9.14E-15	5.09E-12	7.58E-12	3.44E-12	7.69E-11	1.79E-07	1.61E-07	2.27E-06	4.17E-05	1.45E-05	4.50E-06	0.00045096	0.0010049	0.0017732	0.0013078	0.0013672	0.0097265	0.00078852	0.013949	0.0027462	0.014306	0.03163	0.033211	0.0052982	0.040098	0.01088	0.045976	0.045976	0.048508	0.029969	0.06057	0.010786	0.067328	0.020668	0.054939	0.090546	0.10477	0.086579	0.061536	0.11363	0.069552	0.13763
residual q value	1.58E-56	8.78E-40	2.17E-37	4.22E-27	3.67E-24	5.31E-16	7.76E-15	9.14E-15	5.09E-12	7.58E-12	8.63E-12	7.69E-11	1.24E-06	1.38E-06	1.13E-05	6.68E-05	0.00025866	0.00045096	0.00046364	0.0009437	0.0017053	0.0021728	0.0081305	0.0097265	0.0097265	0.013905	0.015657	0.023713	0.032698	0.033211	0.038337	0.039512	0.043593	0.044527	0.044527	0.049006	0.051558	0.060945	0.067409	0.067409	0.086044	0.086044	0.090118	0.10696	0.11106	0.11106	0.11106	0.13236	0.13286
wide peak boundaries	chr16:78095161-79593873	chr5:58964471-60492158	chr4:90227129-92262630	chr3:59717096-61040678	chr9:8310705-10619051	chr6:1608602-2252191	chr9:21865499-22448738	chr7:111085616-111726314	chr3:175075975-176041981	chr20:14553293-16055490	chr6:161467895-162732175	chr4:177990720-185378501	chr1:26574148-26801443	chr18:50988026-51179001	chr10:15095130-76980889	chr2:203961502-205693914	chr10:87857401-88274281	chr5:94110906-94621280	chr21:1-23085531	chr14:66496435-67191395	chr2:186083168-186695868	chr18:37655568-40069099	chr21:37266277-37624244	chr3:4288316-4490741	chr18:70650749-80373285	chr1:107962093-118883582	chr5:127936690-128089657	chr17:11963575-12552764	chr11:2419788-2840482	chr19:32575655-33627480	chr6:147568210-148750827	chr11:107015333-135086622	chr6:57314642-96899370	chr9:1-68981048	chr13:1-25162154	chr17:72353484-72599053	chr2:238555133-242193529	chr16:5601841-7714195	chr3:37984155-51386759	chr22:45605645-47461545	chr6:80343694-118895716	chr17:20902472-21080197	chr7:129507645-159345973	chr12:98730223-100037494	chr1:44399984-94484531	chr15:1-39255456	chr19:1-5455599	chr1:245118965-245750405	chr7:90331819-90397285
genes in wide peak	WWOX	PDE4D	CCSER1	FHIT	PTPRD	FOXC1	CDKN2A	LRRN3	MIR4789	MACROD2	LOC105378098	SLC25A4	ARID1A	SMAD4	hsa-mir-511-1	PARD3B	PTEN	KIAA0825	BAGE	GPHN	ITGAV	MIR924HG	DYRK1A	SETMAR	CYB5A	ADORA3	LINC01184	MAP2K4	KCNQ1OT1	CEBPA	SASH1	ACAT1	ADGRB3	ACO1	PARP4	LINC00673	AGXT	RBFOX1	ACAA1	PPARA	hsa-mir-2113	USP22	hsa-mir-1975	ANKS1B	ABCA4	ACTC1	AES	KIF26B	GTPBP10
		PART1		MIR548BB	PTPRD-AS1	GMDS	CDKN2B		NAALADL2-AS3	MACROD2-IT1		CASP3	PIGV		ADK		KLLN		CBS		ZC3H15	MIR924		SUMF1	GALR1	ALX3		ZNF18		CEBPG		ACRV1	BCKDHB	PLIN2	ATP12A		KIF1A	MIR8065	ACVR2B	WNT7B	AIM1	LOC339260	hsa-mir-96	FAM71C	ACADM	APBA2	AMH		LOC101927446
		MIR582			LOC105375972		CDKN2A-AS1		NAALADL2-AS2	LOC613266		DCTD	LOC101928728		ALOX5				CRYAA			MIR4318			MBP	AMPD1		MIR744		LRP3		APLP2	CGA	ALDH1B1	FGF9		BOK		AMT	CELSR1	AMD1		AOC1	LOC101928937	AK4	NBEAP1	ATP5D
							CDKN2B-AS1		NAALADL2-AS1	MACROD2-AS1		ACSL1			ANK3				CXADR			MIR5583-2			NFATC1	AMPD2				PEPD		APOA1	CNR1	ANXA2P2	GJA3		DTYMK		APEH	PKDREJ	PRDM1		AKR1B1		BRDT	CHRM5	AZU1
												ING2			ANXA2P3				NCAM2			MIR5583-1			ZNF236	RHOC				PDCD5		APOA4	COL9A1	NUDT2	GJB2		GPC1		RHOA	GRAMD4	CCNC		BPGM		C8A	CHRNA7	HCN2
												IRF2			ANXA7				TMPRSS15						CTDP1	ATP1A1				SLC7A9		APOC3	COL12A1	AQP3	MIPEP		GPR35		SLC25A20	TBC1D22A	CGA		BRAF		C8B	GABRA5	BSG
												CLDN22			BMI1				PWP2						ZNF516	ATP5F1				GPATCH1		ARCN1	COL19A1	AQP7	PABPC3		HDLBP		CAMP	ATXN10	CNR1		CALD1		CDKN2C	GABRB3	CDC34
												CDKN2AIP			CACNB2				HSPA13						TSHZ1	CAPZA1				SLC7A10		ATM	COX7A2	BAG1	SGCG		NDUFA10		CCK	GTSE1	COL10A1		CASP2		CLCA1	GABRG3	CIRBP
												TENM3			CAMK2G				TPTE						TXNL4A	CASQ2				CEBPA-AS1		FXYD2	EEF1A1	CA9	TUBA3C		2-Sep		ENTPD3	TTC38	EPHA7		CDK5		PLK3	IPW	CNN2
												STOX2			CDK1				U2AF1						ADNP2	CD2				ANKRD27		CXCR5	EPHA7	CCIN	ZMYM2		PDCD1		CDC25A	PRR34	FOXO3		CHRM2		CPT2	MEIS2	CSNK1G2
												CFAP97			CHAT				NRIP1						KCNG2	CD53				CEP89		CBL	GABRR1	CD72	IFT88		PPP1R7		CISH	TRMU	FRK		CLCN1		CRYZ	TRPM1	DAPK3
												TRAPPC11			COL13A1				C21orf33						SALL3	CD58				RHPN2		CD3D	GABRR2	CDKN2A	ZMYM5		HDAC4		CCR1	CERK	FYN		CPA1		CTBS	NDN	CFD
												CENPU			MAP3K8				BTG3						TIMM21	CHI3L2				FAAP24		CD3E	HTR1B	CDKN2B	SAP18		FARP2		CCR3	PRR34-AS1	GABRR1		CPA2		CTH	OCA2	ARID3A
												WWC2			CREM				ICOSLG						ZNF407	CSF1				TDRD12		CD3G	HTR1E	CLTA	GJB6		STK25		CCR5	CDPF1	GABRR2		DPP6		CYP2J2	RYR3	EEF2
												SNX25			CTSLP2				USP25						CNDP2	CELSR2				WDR88		CHEK1	IMPG1	CNTFR	FAM230C		CAPN10		CCR8	GTSE1-AS1	GPR6		EN2		CYP4A11	SCG5	EFNA2
												LOC90768			DNA2				RBM11						RBFA	GNAI3				RGS9BP		CRYAB	ME1	DMRT1	SACS		PASK		ACKR2	MIRLET7BHG	GRIK2		EPHA1		CYP4B1	SNRPN	ELANE
												ENPP6			TRDMT1				CYP4F29P						PQLC1	GNAT2				NUDT19		DDX6	MYO6	ELAVL2	LATS2		ATG4B		COL7A1	MIRLET7A3	HDAC2		EPHB6		DAB1	TJP1	GAMT
												WWC2-AS2			EGR2				SMIM11A						NETO1	GSTM1						DDX10	NT5E	FANCG	CRYL1		SNED1		CTNNB1	MIRLET7B	HTR1E		EZH2		GADD45A	UBE3A	GNA11
												RWDD4			EIF4EBP2				CHODL-AS1						PARD6G	GSTM2						DLAT	PGM3	FOXD4	IL17D		ANO7		CX3CR1	TBC1D22A-AS1	KPNA5		GBX1		DHCR24	MKRN3	GNA15
												PRIMPOL			ERCC6				LINC00308						CNDP1	GSTM3						DPAGT1	PRIM2	MLANA	MPHOSPH8		THAP4		CYP8B1	LOC730668	LAMA4		MNX1		DIO1	PWAR5	GNG7
												LOC389247			GAD2				C21orf91						FAM69C	GSTM4						DRD2	ELOVL4	GALT	PSPC1		ANKMY1		DAG1	LINC00899	MARCKS		HTR5A		DLSTP1	HERC2	MKNK2
												HELT			GDF2				SAMSN1						CBLN2	GSTM5						ETS1	MAP3K7	B4GALT1	TNFRSF19		RNPEPL1		DOCK3	MIR3619	ME1		INSIG1		DR1	SNURF	GPX4
												FAM92A1P2			GDF10				BAGE4						FBXO15	IGSF3						FDX1	TPBG	GLDC	CENPJ		GAL3ST2		CELSR3	MIR4763	NT5E		KCNH2		ELAVL4	AQR	GZMM
												SLED1			GLUD1P3				BAGE3						LOC284241	KCNA2						FLI1	TTK	DNAJA1	RNF17		C2orf54		GNAI2	MIR4762	PGM3		KEL		EPS15	ARHGAP11A	MATK
												LINC00290			HK1				BAGE2						ZADH2	KCNA3						SLC37A4	PTP4A1	IFNA1	XPO4		ING5		GNAT1		PLN		MEST		FAAH	SLC12A6	GADD45B
												LOC728175			HNRNPF				LINC00313						SMIM21	KCNA10						GRIK4	RNGTT	IFNA2	MRPL57		MGC16025		XCR1		POU3F2		MKLN1		FOXE3	RASGRP1	NFIC
												MIR3945HG			HNRNPH3				CHODL						LINC00908	KCNC4						H2AFX	TBX18	IFNA4	TPTE2		TWIST2		GPX1		PREP		NDUFB2		FOXD2	FAN1	OAZ1
												CLDN24			ITGB1				ANKRD30BP2						LOC339298	KCND3						HMBS	HMGN3	IFNA5	EEF1AKMT1		NEU4		HYAL1		REV3L		NOS3		GBP1	GOLGA8A	PALM
												MIR1305			KIF5B				LIPI						ATP9B	MOV10						HSPA8	FHL5	IFNA6	SKA3		MTERF4		IMPDH2		ROS1		CNOT4		GBP2	CYFIP1	POLR2E
												MIR3945			MBL2				ABCC13						LOC400655	NGF						HSPB2	SNAP91	IFNA7	MICU2		OTOS		LAMB2		SIM1		NRF1		GBP3	FAM189A1	POLRMT
												LINC01093			MRC1				SIK1						LINC00909	NHLH2						HTR3A	CASP8AP2	IFNA8	SPATA13		COPS9		RPSA		SMPD2		PIP		GFI1	NPAP1	MAP2K2
												MIR4455			MSMB				C21orf91-OT1						C18orf65	NRAS						IL10RA	SYNCRIP	IFNA10	ZDHHC20		OR6B3		LTF		MAP3K7		PODXL		GCLM	DKFZP434L187	PRTN3
												WWC2-AS1			NODAL				LINC00319						LINC00683	OVGP1						IL18	SLC35A1	IFNA13	ANKRD20A9P		LOC150935		MAP4		NR2E1		PRSS1		GNG5	GREM1	PTBP1
												LOC102723766			P4HA1				POTED						LOC400661	PSMA5						STT3A	FUT9	IFNA14	C1QTNF9		LOC200772		MOBP		TPBG		PRSS2		GPX7	EMC4	PTPRS
												LVCAT8			PCBD1				LINC00317						HSBP1L1	PTGFRN						KCNJ1	PNRC1	IFNA16	LINC00442		RTP5		MST1		TSPYL1		TAS2R38		GTF2B	KLF13	RPS15
															PIP4K2A				LINC00320						C18orf63	RAP1A						KCNJ5	CEP162	IFNA17	TPTE2P6		LOC285095		MST1R		DDO		PTN		CYR61	MAGEL2	SGTA
															PLAU				LOC388813						PARD6G-AS1	SORT1						VWA5A	ANKRD6	IFNA21	C1QTNF9B		DUSP28		MYD88		SNX3		PTPRN2		IL12RB2	MTMR10	SH3GL1
															PPA1				MIR99AHG						LOC100131655	SARS						MCAM	RIMS1	IFNA22P	ANKRD20A19P		AQP12A		MYL3		RNGTT		RARRES2		IPP	ZNF770	STK11
															PPP3CB				ANKRD20A11P						LINC01541	SLC16A1						KMT2A	DOPEY1	IFNB1	C1QTNF9B-AS1		OR6B2		NKTR		CD164		RHEB		JAK1	NOP10	TBXA2R
															NPY4R				MIRLET7C						LOC100505797	STXBP3						NCAM1	ZNF292	IFNW1	BASP1P1		FLJ43879		PFKFB4		WISP3		RNY1		JUN	NSMCE3	TCF3
															PRF1				MIR125B2						LOC100505817	SYCP1						NFRKB	MDN1	IL11RA	TPTE2P1		MIR149		PLCD1		WASF1		RNY3		LEPR	EMC7	THOP1
															SRGN				MIR99A						LOC100505853	TAF13						NNMT	UFL1	INSL4	MIPEPP3		AQP12B		PLXNB1		TBX18		RNY4		TACSTD2	AVEN	TLE2
															PRKG1				MGC39584						RBFADN	TSHB						NPAT	PHF3	JAK2	ANKRD26P3		D2HGDH		PRKAR2A		FHL5		RNY5		MAGOH	ATP10A	MADCAM1
															MAPK8				MIR663A						MIR548AV	WNT2B						NRGN	ORC3	MLLT3	LINC00421		LOC728323		PTH1R		ATG5		SHH		MSH4	GJD2	SF3A2
															PSAP				RNA5-8S5						LOC101927606	CSDE1						OPCML	MTO1	MTAP	MIR2276		PP14571		QARS		ZBTB24		SLC4A2		MUTYH	KATNBL1	PLPP2
															RBP3				RNA18S5						LOC101927651	TTF2						PAFAH1B2	IBTK	NDUFB6	LINC00540		BOK-AS1		SNORA62		SNAP91		SMARCD3		NASP	NIPA2	S1PR4
															RET				RNA28S5						LINC01029	SLC16A4						POU2AF1	SENP6	NFIB	SACS-AS1		MIR3133		SCN5A		FIG4		AKR1D1		NFIA	C15orf41	AP3D1
															RSU1				TEKT4P2						LOC101927989	CD101						PPP2R1B	SLC17A5	NFX1	LINC00327		MIR4269		SCN10A		CASP8AP2		SSBP1		NRDC	CHRFAM7A	APBA3
															CXCL12				MIR548X						LOC102724913	LRIG2						PTS	SNORD50A	NPR2	MIR4499		MIR2467		SEMA3F		SYNCRIP		TBXAS1		ROR1	ULK4P3	MED16
															SLC18A3				MIR3118-1							TSPAN2						NECTIN1	FILIP1	PAX5	LINC00408		MIR4440		SMARCC1		SLC35A1		UBE2H		ORC1	ULK4P1	CHAF1A
															SUPV3L1				MIR3156-3							BCAS2						RDX	NDUFAF4	PGM5	LINC00539		MIR4786		TCTA		FUT9		VIPR2		PRDX1	ARHGAP11B	EBI3
															SVIL				MIR3687-1							CEPT1						RPS25	CYB5R4	PRSS3	LINC00566		MIR4441		TDGF1		TRAF3IP2		XRCC2		PDE4B	DPH6	PLIN3
															TACR2				MIR3648-1							LAMTOR5						SC5D	UBE2J1	PTPRD	LINC00350		CAPN10-AS1		TGM4		PNRC1		ZYX		PGM1	SNORD107	FSTL3
															ZEB1				LINC01549							AP4B1						SCN2B	LGSN	RFX3	LINC00417		LINC01237		CLEC3B		ASCC3		ARHGEF5		PIN1P1	TUBGCP5	APC2
															TFAM				LOC100507412							PHTF1						SCN4B	PHIP	RLN1	LINC00424		LOC101928111		UBA7		BVES		ZNF212		PRKAA2	NIPA1	ABCA7
															UBE2D1				RNA45S5							AHCYL1						SDHD	AKIRIN2	RLN2	SPATA13-AS1		LOC102723927		USP4		SEC63		ZNF282		PRKACB	PWAR1	HMG20B
															VCL				SAMSN1-AS1							WDR3						ST3GAL4	DDX43	RMRP	LINC00621				UQCRC1		CEP162		CUL1		PKN2	LOC145845	SEMA6B
															VDAC2				MIR548XHG							MAN1A2						SLN	FAM46A	RPS6	LOC101928697				VIPR1		ANKRD6		TRIM24		PTGER3	TMCO5A	UQCR11
															VIM				LINC01425							DDX20						SORL1	TMEM30A	CCL19	LINC00367				ZNF35		DOPEY1		MGAM		PTGFR	CSNK1A1P1	SBNO2
															ZNF22				LOC101927843							WDR47						SRPRA	LMBRD1	CCL21	LINC01046				IFRD2		ZNF292		DGKI		ABCD3	OTUD7A	KDM4B
															ZNF32				C21orf140							CLCC1						ST14	KCNQ5	SH3GL2	LINC01072				MAPKAPK3		CDK19		ASIC3		RAB3B	SPRED1	ZFR2
															ZNF33A				MIR6724-1							PTPN22						TAGLN	RARS2	SHB					SEMA3B		MDN1		PDIA4		RABGGTB	PGBD4	PIP5K1C
															ZNF33B				MIR8069-1							CHIA						TECTA	SMIM8	SLC1A1					HYAL3		TSPYL4		UBE3C		SNORD21	LPCAT4	ARHGAP45
															ZNF37A				MIR6130							GPSM2						THY1	LYRM2	SMARCA2					HYAL2		UFL1		FAM131B		RPE65	NUTM1	SHC2
															STAM				LOC102723360							SLC25A24						UPK2	SNX14	SNAPC3					BSN		ORC3		TCAF1		RPL5	LOC283683	TIMM13
															MLLT10				KCNE1B							TRIM33						ZBTB16	FAM135A	TEK					LIMD1		BRD7P3		DNAJB6		RPS8	GOLGA6L2	DAZAP1
															CUBN				SMIM11B							RSBN1						ZNF202	RRAGD	TESK1					CCRL2		PNISR		ABCF2		SCP2	OR4N4	SNORD37
															CCDC6				LOC102724188							GDAP2						CUL5	BACH2	TLN1					RPL14		IBTK		FASTK		STIL	LOC283710	RNU6-1
															NCOA4				LOC102724219							FAM46C						BARX2	SMAP1	TPM2					SEC22C		FBXL4		ABCB8		SLC1A7	FAM98B	FGF22
															SLC25A16				LOC102724354							ST7L						ZPR1	LINC01590	TYRP1					CACNA2D2		SNORD50A		PAXIP1		TAL1	HERC2P3	TJP3
															ZNF239				LOC102724428							PRPF38B						USP2	OGFRL1	VCP					SLC22A14		SESN1		KLHDC10		TGFBR3	GOLGA6L1	NMRK2
															FZD8				U2AF1L5							SLC22A15						PCSK7	MANEA	VLDLR					SLC22A13		OSTM1		SSPO		TTC4	GOLGA8G	UHRF1
															CUL2				LOC102724652							LRIF1						HTR3B	LINC00472	RECK					IP6K1		NDUFAF4		NUP205		UQCRH	GOLGA8IP	SLC39A3
															PARG				LOC102724843							CTTNBP2NL						ZW10	LCAL1	MPDZ					DLEC1		DSE		CLEC5A		UROD	SNORD108	THEG
															NDST2				MIR6724-2							FAM212B						UBE4A	KHDC1	CER1					EXOG		CYB5R4		MKRN1		USP1	SNORD109A	ZBTB7A
															ITGA8				MIR6724-3							TMEM167B						EI24	GPR63	PLAA					XYLB		TUBE1		CNTNAP2		LRP8	SNORD115-1	FZR1
															NRP1				LOC105372833							OLFML3						FEZ1	SPACA1	GRHPR					OXSR1		C6orf203		GIMAP2		BSND	WHAMMP3	SIRT6
															SGPL1				LOC105379511							TMIGD3						ARHGAP32	SH3BGRL2	RGP1					ZNF197		CDC40		OR2F1		EVI5	FMN1	PIAS4
															DDX21				LOC105379514							AMIGO1						C2CD2L	GJA10	MELK					RBM6		RWDD1		SLC13A4		CDC7	SNORD64	LSM7
															HACD1				FRGCA							KIAA1324						RBM7	LINC01621	RUSC2					RBM5		UBE2J1		COPG2		BCAR3	PWAR4	MBD3
															PTER											RBM15						MPZL2	UBE3D	ZBTB5					NME6		COQ3		TPK1		RAD54L	PWARSN	MIER2
															NMT2											DCLRE1B						HYOU1	MRAP2	PUM3					EIF1B		SOBP		DENND2A		PIK3R3	LINC01193	PCSK4
															CHST3											WDR77						ATP5L	RWDD2A	GNE					TRAIP		AKIRIN2		ZNF777		LMO4	IGHV1OR15-1	C19orf24
															VPS26A											EPS8L3						ADAMTS8	MB21D1	RCL1					ARIH2		QRSL1		TMEM176B		MKNK1	GOLGA8EP	PLEKHJ1
															SPAG6											VTCN1						TREH	RIPPLY2	TOPORS					NPRL2		FAM46A		HIPK2		PLPP3	OR4M2	FEM1A
															SEC24C											DENND2D						CEP164	IRAK1BP1	SIGMAR1					CXCR6		RARS2		WDR91		PTCH2	OR4N3P	STAP2
															GPRIN2											SIKE1						IGSF9B	B3GAT2	CREB3					CSPG5		PDSS2		REPIN1		FPGT	HERC2P10	BTBD2
															BMS1											TRIM45						EXPH5	SDHAF4	UNC13B					CCR9		GOPC		ATP6V0A4		FUBP1	HERC2P2	RNF126
															SPOCK2											VANGL1						PHLDB1	CD109	DMRT2					USP19		SMIM8		TAS2R3		EIF2B3	C15orf53	CCDC94
															RHOBTB1											GPR61						SIK2	PM20D2	RRAGA					SLC38A3		LYRM2		TAS2R4		BCL10	C15orf54	MYDGF
															ABI1											PROK1						NCAPD3	SRSF12	CCL27					CYB561D2		SNX14		CPA4		DIRAS3	MIR211	NCLN
															HNRNPA3P1											PSRC1						ARHGEF12	KHDC3L	PSIP1					TMEM115		HACE1		PRKAG2		SRSF11	NF1P2	SPPL2B
															MICU1											ATP1A1-AS1						SIK3	CFAP206	INSL6					WDR6		BEND3		ZC3HC1		ZFYVE9	GOLGA6L22	SHD
															NEBL											STRIP1						VSIG2	PRSS35	PTENP1					RASSF1		RRAGD		LUC7L2		15-Sep	HERC2P9	WDR18
															RPP38											HENMT1						BACE1	LCA5	DCTN3					TREX1		PRDM13		MRPS33		ZRANB2	WHAMMP2	REXO1
															YME1L1											MAB21L3						TRIM29	KHDRBS2	FRMPD1					SCN11A		BACH2		NUB1		ARHGAP29	GOLGA8B	ZNF77
															C10orf10											ATXN7L2						CADM1	C6orf163	KDM4C					TUSC2		LINC01590		COPG2IT1		TMEM59	LINC00929	CACTIN
															ZWINT											C1orf194						POU2F3	DPPA5	KANK1					TRAK1		POPDC3		TAS2R5		CLCA3P	GOLGA8N	CELF5
															ECD											DRAM2						HINFP	EYS	PHF24					DHX30		MICAL1		CHPF2		CLCA2	CHEK2P2	FSD1
															ANKRD26											PIFO						REXO2	GUSBP4	DDX58					SACM1L		MANEA		NCAPG2		HS2ST1	LOC646214	TLE6
															ZNF365											C1orf162						OR8G2	GJB7	SLC24A2					SCAP		GPR63		CHCHD3		EFCAB14	CXADRP2	PLPPR3
															MSRB2											SYT6						OR8B8	SNHG5	DNAJB5					LAMB2P1		SPACA1		WDR60		DNAJC6	PDCD6IPP2	ZNF556
															RAB18											NBPF4						OR8G1	MIR30A	DCAF12					EXOSC7		ARMC2		TMEM140		INSL5	IGHV1OR15-3	UBXN6
															DKK1											CHIAP2						TIMM8B	MIR30C2	ZNF658					NBEAL2		RPF2		GIMAP4		PIGK	REREP3	OR4F17
															ZSWIM8											DENND2C						OR8B2	LOC441155	SPATA31A7					KLHL18		MCHR2		GIMAP5		TSPAN1	GOLGA8S	ABHD17A
															DNAJC9											FNDC7						ACAD8	OOEP	SPAG8					LARS2		FAXC		TMEM176A		PDZK1IP1	GOLGA8J	DOHH
															CSTF2T											UBL4B						B3GAT1	SLC25A51P1	FBXO10					NAT6		GJA10		TRPV6		PATJ	GOLGA8T	KLF16
															SIRT1											SPAG17						DCPS	TSG1	RANBP6					TMEM158		RTN4IP1		AGK		AKR1A1	GOLGA8K	DOT1L
															COMMD3											HIPK1						ZBTB44	SNORD50B	DNAI1					NDUFAF3		USP45		TRPV5		TESK2	GOLGA8M	KISS1R
															KAT6B											AKR7A2P1						THYN1	KHDC1L	SIT1					MYRIP		SLC22A16		ZC3HAV1		LRRC41	ANP32AP1	CREB3L3
															TSPAN15											AKNAD1						DDX25	HMGN3-AS1	SPINK4					PTPN23		UBE3D		AKR1B10		IFI44	GOLGA6L6	HDGFRP2
															PDSS1											MAGI3						NTM	MIR548U	CD274					HIGD1A		MFSD4B		ACTR3B		IFI44L	LOC727924	LMNB2
															BAMBI											FAM19A3						CDON	MIR4282	STOML2					SETD2		GTF3C6		KIAA1147		KIF2C	GOLGA8O	RAX2
															NUDT13											FAM102B						SIDT2	MTRNR2L9	AK3					PRSS50		MRAP2		ESYT2		DNAJB4	GOLGA6L7P	MUM1
															HERC4											SYPL2						TRAPPC4	LOC100506804	EXOSC3					GMPPB		RWDD2A		ZNF398		FAF1	GOLGA8H	MPND
															PTPN20											CYB561D1						SPA17	KCNQ5-IT1	CDKN2A-AS1					VILL		KLHL32		KIAA1549		GLMN	GOLGA8CP	ATCAY
															KIF1BP											PPM1J						FXYD6	MIR4464	UBAP1					ABHD5		NUS1		KMT2C		HHLA3	PWRN1	MIDN
															AP3M1											MYBPHL						SIAE	MIR4643	CHMP5					C3orf18		SLC16A10		EXOC4		CLCA4	PWRN2	DPP9
															PALD1											SLC6A17						C11orf71	MIR4463	TMEM8B					SS18L2		RIPPLY2		GALNT11		MTF2	SNORD116-1	R3HDM4
															CTNNA3											C1orf137						ROBO4	KCNQ5-AS1	EQTN					SHISA5		PM20D2		LMBR1		TTC39A	SNORD116-2	TMEM259
															A1CF											MIR197						SLC35F2	MANEA-AS1	BNC2					ZDHHC3		SRSF12		LINC00244		USP33	SNORD116-3	TPGS1
															NRBF2											LOC440600						RAB39A	LOC101928280	HAUS6					ZMYND10		CFAP206		NOM1		MAST2	SNORD116-4	REEP6
															NEUROG3											LOC440602						BTG4	LOC101928307	APTX					TMA7		BVES-AS1		PARP12		SLC35D1	SNORD116-5	IZUMO4
															ASCC1											BCL2L15						NXPE4	EVADR	CNTLN					ZNF589		PRSS35		CREB3L2		ADGRL2	SNORD116-8	SCAMP4
															MRPS16											PGCP1						TTC12	LOC101928489	FOCAD					HEMK1		C6orf163		LRRC61		KIAA1107	SNORD116-10	ADAT3
															DUSP13											SPATA42						C11orf57	LOC101928516	UBE2R2					IP6K2		CCDC162P		C7orf49		ZCCHC11	SNORD116-11	ZNF554
															WAC											CYMP						ELMOD1	LOC101928540	SPATA6L					NCKIPSD		AK9		ZNF767P		USP24	SNORD116-12	GRIN3B
															FXYD4											LOC643355						FOXRED1	MEI4	SMU1					LZTFL1		NT5DC1		TTC26		ITGB3BP	SNORD116-13	MRPL54
															MYO3A											LOC643441						SCN3B	LINC01526	CDC37L1					P4HTM		FAM26D		KDM7A		LRRC8B	SNORD116-14	LRG1
															APBB1IP											NBPF6						VPS11	LOC101928820	DENND4C					SLC6A20		ZUFSP		TMUB1		LPAR3	SNORD116-15	TMIGD2
															DDIT4											SCARNA2						TEX12	LOC101928911	UBAP2					ELP6		FAM162B		SLC37A3		DDAH1	SNORD116-16	TNFAIP8L1
															DNAJB12											MIR942						CRTAM	LOC101928936	PLGRKT					SNRK		HS3ST5		KRBA1		SSBP3	SNORD116-17	ZNF57
															ARMC4											LINC01160						TMPRSS4	LOC101929057	CBWD1					QRICH1		GPRC6A		SLC35B4		PARS2	SNORD116-18	JSRP1
															MTPAP											AP4B1-AS1						IFT46	CASC6	KLHL9					SLC25A38		RFX6		TMEM209		MMACHC	SNORD116-20	MOB3A
															LRRC20											MIR320B1						PRDM10	LOC102723883	OR2S2					ULK4		SLC35F1		OR6W1P		ZZZ3	SNORD116-21	MFSD12
															SLC29A3											MIR4256						DSCAML1	LINC01626	IFNK					ANO10		VGLL2		ADCK2		ACOT11	SNORD116-22	GIPC3
															CSGALNACT2											FAM212B-AS1						GRAMD1B	TBX18-AS1	KIAA1161					DALRD3		LACE1		PLXNA4		SERBP1	SNORD116-23	MISP
															H2AFY2											SLC16A1-AS1						ARHGAP20	LOC105377879	RIC1					ZKSCAN7		MMS22L		ZC3HAV1L		AK5	SNORD116-24	PLK5
															RUFY2											MIR548AC						USP28	LINC01611	GBA2					KIF15		FAM26E		MGAM2		SNORA66	SNORD116-25	C2CD4C
															CCAR1											VAV3-AS1						PKNOX2	SNORD141A	DMRT3					KIAA1143		SCML4		CPA5		SNORD45B	SNORD115-2	TICAM1
															OGDHL											KCNC4-AS1						TP53AIP1	LINC00680	DMRTA1					HHATL		CEP57L1		CEP41		SNORD45A	SNORD116-26	CIRBP-AS1
															CISD1											KCND3-AS1						ABCG4	LINC00680-GUSBP4	POLR1E					WDR48		PPIL6		ZBED6CL		SNORD55	SNORD116-27	C19orf25
															KIAA1217											KCND3-IT1						ROBO3		LRRC19					RNF123		LINC01268		TSGA13		RNU5F-1	SNORD115-3	ATP8B3
															PARD3											LOC100996251						C11orf1		NOL6					KIF9		FLJ34503		AGAP3		RNU5D-1	SNORD115-4	DIRAS1
															DNAJC12											LOC100996263						RNF26		DCAF10					CSRNP1		DCBLD1		C7orf13		RNF11	SNORD115-5	ZNF555
															ASAH2											LINC01356						FAM118B		MOB3B					GORASP1		RSPH4A		OR9A4		FOXD3	SNORD115-6	ANKRD24
															SAR1A											LAMTOR5-AS1						NLRX1		CAAP1					CDCP1		GJB7		OR9A2		ANGPTL3	SNORD115-7	CBARP
															PRTFDC1											LOC101928718						MSANTD2		CNTNAP3					CCDC71		SNHG5		C7orf34		ALG6	SNORD115-8	CSNK1G2-AS1
															ZNF248											HIPK1-AS1						ALG9		ERMP1					SLC26A6		LINC00222		TMEM139		DNTTIP2	SNORD115-10	SMIM24
															GPR158											LOC101928977						CLMP		IFT74					CAMKV		CEP85L		NOBOX		TMED5	SNORD115-11	MIR7-3HG
															ARHGAP21											LOC101928995						PDZD3		FAM214B					LRRC2		LIN28B		OR2A14		TXNDC12	SNORD115-12	ODF3L2
															KIAA1462											LOC101929023						C11orf63		PDCD1LG2					FYCO1		FAM26F		OR6B1		TNNI3K	SNORD115-13	ADAMTSL5
															WDFY4											LOC101929099						CCDC15		DOCK8					CCDC51		GSTM2P1		OR2F2		SH3GLB1	SNORD115-14	TMPRSS9
															ARHGAP22											LINC01397						TMPRSS5		ZCCHC7					RTP3		RFPL4B		ZNF786		TMEM69	SNORD115-15	NDUFS7
															MYOZ1											LINC01525						PUS3		ANKRD20A1					LRRC2-AS1		FAM229B		PRSS37		MRPL37	SNORD115-16	C19orf35
															CDH23																	JAM3		HINT2					ATRIP		TSG1		KLF14		HOOK1	SNORD115-17	WASH5P
															PBLD																	BCO2		C9orf24					NICN1		TRAF3IP2-AS1		SSMEM1		HSPB11	SNORD115-18	ONECUT3
															NPFFR1																	TMPRSS13		PIGO					MON1A		SNORD50B		SVOPL		CMPK1	SNORD115-20	MEX3D
															C10orf54																	KIRREL3		GLIS3-AS1					POMGNT2		MIR587		LRGUK		YIPF1	SNORD115-21	LINC01002
															DNAJC1																	BUD13		ARHGEF39					UCN2		MCHR2-AS1		ASB10		SPATA6	SNORD115-22	PRSS57
															PCDH15																	TMEM25		TPD52L3					ZNF502		TPI1P3		PRSS58		L1TD1	SNORD115-23	CACTIN-AS1
															DDX50																	RPUSD4		IL33					ZBTB47		METTL24		RNF32		ZNHIT6	SNORD115-25	MIR7-3
															OR13A1																	TBRG1		TMEM261					ZNF501		LIN28B-AS1		LOC154761		LEPROT	SNORD115-26	PLIN5
															CCDC7																	UBASH3B		SLC25A51					LYZL4		TRAPPC3L		CLEC2L		GIPC2	SNORD115-29	LINGO3
															THNSL1																	SNORD14C		ADAMTSL1					KLHL40		TSTD3		FMC1		FNBP1L	SNORD115-30	ARRDC5
															SYNPO2L																	SNORD14D		LINC00950					TMEM42		CD24		LINC00689		C1orf123	SNORD115-31	FAM138A
															FAM188A																	SNORD14E		UHRF2					LSMEM2		LOC100287632		TMEM213		TTC22	SNORD115-32	FAM138C
															BICC1																	DIXDC1		FAM122A					CCDC12		MIR2113		GIMAP8		LRRC8D	SNORD115-33	MIR637
															HKDC1																	ZC3H12C		TAF1L					CCDC13		LOC100422737		CRYGN		RNF220	SNORD115-34	PLIN4
															TET1																	GLB1L2		ARID3C					XIRP1		MIR4464		ZNF425		RAVER2	SNORD115-35	C19orf71
															EPC1																	ESAM		RPP25L					TTC21A		MIR4643		LOC155060		ECHDC2	SNORD115-36	DPP9-AS1
															SYT15																	ALKBH8		C9orf131					KLHDC8B		MIR548AI		ZNF746		FGGY	SNORD115-37	LOC100288123
															RASSF4																	FDXACB1		RNF38					ZNF620		LOC100996634		ATP6V0E2		MCOLN3	SNORD115-38	MIR1909
															C10orf11																	C11orf52		GLIPR2					ALS2CL		MANEA-AS1		RBM33		POMGNT1	SNORD115-39	MIR1268A
															ARID5B																	VPS26B		C9orf66					TMIE		LOC101927314		GALNTL5		LRRC40	SNORD115-41	MIR1302-2
															PHYHIPL																	GLB1L3		LINC00032					FBXW12		LOC101927365		GIMAP7		DEPDC1	SNORD115-44	MIR1227
															LYZL1																	TIRAP		LINGO2					ENTPD3-AS1		LOC101927640		ZNF467		NDC1	SNORD116-28	MIR1302-9
															PLA2G12B																	C1QTNF5		TTC39B					ZNF619		LOC101927686		GIMAP1		GNG12	SNORD116-29	MIR1302-10
															MYPN																	PANX3		FAM201A					ZNF621		LOC101927768		PAXIP1-AS1		KYAT3	SNORD115-48	MIR3187
															LINC00839																	APOA5		TRMT10B					TCAIM		LOC101927919		C7orf33		ODF2L	SNORD115-24	MIR1302-11
															ZNF503																	TMEM45B		SAXO1					ZNF852		LINC01526		TRY2P		LRRC7	SNORD115-27	MIR4321
															AIFM2																	COLCA2		FREM1					ZNF660		LOC101928820		FABP5P3		ZSWIM5	SNORD115-28	MIR4747
															ADO																	PIH1D2		KIAA2026					KIF9-AS1		LOC101928911		UBN2		CACHD1	SNORD115-45	MIR4746
															PLXDC2																	NXPE1		LINC00961					CCDC36		LOC101928936		TAS2R39		MIER1	SNORD115-47	MIR4745
															MASTL																	NXPE2		ATP8B5P					PRSS42		LOC101929057		TAS2R40		DNASE2B	LOC100128714	LOC100996351
															JMJD1C-AS1																	JAML		KCNV2					ZNF445		CASC6		TAS2R41		GPBP1L1	LOC100130111	LOC101928602
															MCU																	CWF19L2		TMEM252					TOPAZ1		ARMC2-AS1		CNPY1		DMRTB1	LOC100131315	RNU6-7
															ANKRD30A																	KDELC2		GLIS3					C3orf62		MIR7641-2		LOC285889		DMRTA2	HERC2P7	MIR7850
															ACBD5																	LAYN		C9orf72					PRSS45		TBX18-AS1		WEE2-AS1		ADGRL4	GOLGA8F	MIR6789
															ZFAND4																	TTC36		CCDC171					AMIGO3		LOC105377879		EPHA1-AS1		ATPAF1	GOLGA8DP	MIR7108
															ARHGAP12																	PATE1		FAM219A					ZNF662		LINC01611		TCAF2		COA7	POTEB2	RNU6-2
															C10orf71																	C11orf65		CCDC107					CDHR4		LOC105377924		ZNF775		DLEU2L	WHAMMP1
															CHCHD1																	ADAMTS15		CBWD5					FAM212A		LOC105377962		LINC00996		TMEM53	LOC100288637
															MSS51																	MPZL3		ANKRD18A					MIR138-1		LOC105377967		ATG9B		HECTD3	LOC100289656
															CFAP70																	C11orf45		FAM205A					MIR191				FLJ40288		BEND5	MIR1233-1
															ZNF488																	HYLS1		LOC286297					EIF1B-AS1				MESTIT1		ZYG11B	MIR1268A
															COMTD1																	TMEM218		TUSC1					TMEM89				TAS2R60		TTLL7	MIR3118-3
															AGAP4																	SLC37A2		LURAP1L					MIR425				BLACE		WDR78	MIR1233-2
															LYZL2																	OR8B12		FOXD4L3					SNORA6				CTAGE6		RPAP2	MIR3118-4
															ANAPC16																	OR8G5		IFNE					LIMD1-AS1				AGBL3		WLS	MIR3118-2
															ADAMTS14																	OR10G8		ZDHHC21					SPINK8				OR6V1		RPF1	MIR3942
															SAMD8																	OR10G9		ACER2					ARIH2OS				OR2A12		ANKRD13C	DPH6-AS1
															MPP7																	OR10S1		KIF24					C3orf84				OR2A1		ST6GALNAC5	MIR4509-1
															FRMPD2																	OR6T1		IGFBPL1					MIR564				STRA8		TM2D1	MIR4509-2
															HSD17B7P2																	OR4D5		FOXD4L4					MIR566				KLRG2		SYDE2	MIR4508
															USP54																	TBCEL		ENHO					LOC729083				WDR86		ZNF644	MIR4510
															FAM170B																	TMEM136		AQP7P1					FAM198A				LOC349160		LRRC8C	MIR4715
															C10orf128																	SPATA19		FGF7P6					CCR2				GSTK1		SGIP1	TMCO5B
															FUT11																	HEPACAM		LOC389705					ACVR2B-AS1				LINC-PINT		EFCAB7	MIR5701-2
															OIT3																	OAF		FAM205BP					SEMA3F-AS1				FAM180A		FOXD2-AS1	MIR5701-1
															ANTXRL																	ANKK1		SPATA31A6					NRADDP				LOC389602		HPDL	SNORD116-30
															VSTM4																	RNF214		GLIDR					LOC100132146				OR2A25		AGBL4	SNORD115-46
															C10orf107																	LOC283140		FAM221B					BSN-AS2				IQCA1L		ATG4C	LOC100996255
															TMEM26																	LINC00900		OR13J1					PRSS46				OR2A5		PRPF38A	POTEB
															ENKUR																	BCL9L		VLDLR-AS1					MIR1226				RAB19		DOCK7	GOLGA8R
															ARMC3																	FOXR1		FLJ41200					MIR2115				OR2A7		BTF3L4	LOC101927079
															UNC5B																	CCDC153		HACD4					MIR711				OR2A20P		NEXN	LOC101928042
															STOX1																	OR8D1		LINC01242					MIR4271				ATP6V0E2-AS1		SNORD46	LOC101928134
															C10orf35																	OR8D2		TMEM215					KRBOX1				MIR153-2		SNORD38A	LOC101928174
															TYSND1																	OR8B4		TOMM5					KRBOX1-AS1				MIR182		SNORD38B	LOC101928227
															ZNF25																	KIRREL3-AS3		FAM74A1					PRKAR2A-AS1				MIR183		KTI12	PWRN3
															GJD4																	C11orf44		FAM74A4					MIR4793				MIR29A		TOE1	GABRG3-AS1
															CCNY																	MIR4697HG		ZNF658B					MIR4787				MIR29B1		MYSM1	MIR8063
															RTKN2																	LOC283177		PLPP6					MIR4443				MIR96		OSBPL9	POTEB3
															TBATA																	CCDC84		LOC403323					RBM5-AS1				AKR1B15		OMA1	LOC102725022
															ATOH7																	TMEM225		MIR101-2					MIR5193				CTAGE15		LRRC42	PWRN4
															OTUD1																	OR8D4		MIR31					SNRK-AS1				OR2A9P		GBP4	LOC105370757
															WAC-AS1																	C11orf53		CNTFR-AS1					VIPR1-AS1				OR2A2		GBP5
															ZNF438																	LOC341056		LOC440896					ZNF197-AS1				MIR335		SSX2IP
															ZEB1-AS1																	PLET1		LINC01239					CCDC13-AS1				ARHGEF35		CCDC163
															SLC16A9																	LOC387810		SUGT1P1					LARS2-AS1				GIMAP6		WDR63
															FAM13C																	BSX		ANKRD20A3					FCF1P2				WEE2		ASB17
															8-Mar																	OR6X1		ANKRD20A2					LOC101928323				MIR490		TYW3
															C10orf25																	OR6M1		AQP7P3					SEMA3B-AS1				ZNF862		ERICH3
															TMEM72-AS1																	OR10G4		ANKRD18B					RASSF1-AS1				MNX1-AS1		LRRIQ3
															ZNF485																	OR10G7		PTGER4P2-CDK2AP2P2					MIR5787				C7orf73		DMBX1
															RASGEF1A																	OR8B3		CBWD3					MIR6823				TCAF2P1		TCEANC2
															REEP3																	OR8A1		MIR31HG					MIR6824				ACTR3C		PODN
															JMJD1C																	C11orf87		LOC554249					MIR6872				MIR595		C1orf87
															C10orf111																	COLCA1		PGM5-AS1					MIR6890				ARHGEF34P		SAMD13
															FAM171A1																	C11orf88		MIR491					MIR6822				LOC728743		C1orf52
															SLC39A12																	MIR100HG		PGM5P2					LOC102724231				LUZP6		UBE2U
															NSUN6																	PATE2		FRG1JP					LOC102724297				MIR671		KNCN
															ARL5B																	PATE4		LOC642929					CELSR3-AS1				HTR5A-AS1		MOB3C
															ZNF503-AS1																	ST3GAL4-AS1		LINC01189					SNORA94				CTAGE4		GLIS1
															IPMK																	SNX19		CNTNAP3P2									LINC01003		MGC27382
															FAM21C																	LOC403312		CBWD6									LOC100129148		IL23R
															PTF1A																	MIRLET7A2		FLJ43315									LOC100130880		BTBD19
															C10orf67																	MIR100		FAM138A									WDR86-AS1		CCDC17
															SGMS1																	MIR125B1		HRCT1									PAXIP1-AS2		GBP6
															PGBD3																	MIR34B		SPATA31A1									JHDM1D-AS1		CYP4Z2P
															C10orf53																	MIR34C		FOXD4L6									NDUFB2-AS1		SLC25A3P1
															LINC01553																	BLID		FOXD4L5									CTAGE8		LEXM
															LOC283028																	LINC00167		FGF7P3									MOXD2P		KANK4
															LINC00841																	HEPN1		FAM138C									ZNF783		HFM1
															LOC283045																	LOC643923		SCARNA8									MIR548F4		LINC00466
															MKX																	CLDN25		MSMP									MTRNR2L6		C1orf168
															C10orf126																	LOC646522		SPATA31A3									MIR3654		TMEM61
															SEPT7P9																	LOC649133		SPATA31A5									MIR3907		CYP4Z1
															FAM149B1																	RPL23AP64		FAM74A3									PRKAG2-AS1		CDCP2
															ANKRD30BP3																	LOC100128239		CNTNAP3B									LOC100506302		SLC5A9
															ST8SIA6																	LOC100131626		LOC728673									LINC01006		CC2D1B
															DUPD1																	LOC100132078		ANKRD20A4									LOC100506585		TCTEX1D1
															MALRD1																	LOC100132686		LOC730098									LOC100506860		SLC44A5
															EBLN1																	PATE3		FAM166B									MKLN1-AS		EPHX4
															LRRTM3																	NCAM1-AS1		CDKN2B-AS1									LOC100506937		MCOLN2
															PTCHD3																	BACE1-AS		SNORD121A									TMEM178B		COL24A1
															C10orf113																	MIR4301		LINC00583									LOC100507507		PCSK9
															SKIDA1																	MIR3167		MIR876									GIMAP1-GIMAP5		ST6GALNAC3
															LINC00202-1																	USP2-AS1		MIR873									MIR4468		NEGR1
															LRRC37A6P																	MIR3656		TOPORS-AS1									MIR5707		CYP4X1
															FAM21A																	LOC100507283		C9orf92									C7orf55-LUC7L2		BEST4
															C1QL3																	SENCR		IZUMO3									LOC101927914		CYP4A22
															CASC10																	LOC100507431		FAM205C									OR2A1-AS1		C1orf185
															LINC00999																	LOC100507548		FAM27E3									LOC101928605		ZNF326
															ACTR3BP5																	TMPRSS4-AS1		LOC100132249									LOC101928700		BTBD8
															BMS1P5																	HSPB2-C11orf52		FRG1HP									LOC101928782		FAM151A
															C10orf105																	FXYD6-FXYD2		GXYLT1P3									LOC101928807		LINC01140
															AGAP6																	MIR4697		FAM27C									LOC101928861		C1orf228
															CCNYL2																	MIR4493		FAM95B1									LOC101929998		CCDC18
															ZNF32-AS1																	MIR4491		FAM27B									MIR6133		BARHL2
															ZNF32-AS3																	MIR4492		WASH1									MIR6509		TCTEX1D4
															ZNF32-AS2																	LOC100652768		DDX11L5									MIR6892		FAM159A
															GLUD1P7																	KIRREL3-AS2		FAM27E2									GHET1		TEX38
															AGAP12P																	NTM-IT		FAM95C									LINC01287		MROH7
															C10orf55																	LOC101928823		MIR1299									LOC105375504		MIGA1
															FAM35BP																	LOC101928847		MIR1302-2									LOC105375512		NEXN-AS1
															DNAJC9-AS1																	LOC101928940		MIR1302-9									LOC105375545		NSUN4
															LINC00619																	LOC101928985		MIR1302-10									LOC105375556		TRABD2B
															FAM35DP																	LOC101929011		MIR3152									LINC01022		LDLRAD1
															LOC441666																	LOC101929089		MIR1302-11											GBP7
															LRRC18																	LOC101929208		LOC100506422											C1orf146
															MIR511																	LOC101929227		EBLN3P											FAM69A
															AGAP9																	LOC101929340		MIR4477A											SKINT1L
															ZNF487																	LOC101929427		MIR4667											UOX
															BMS1P6																	LOC101929473		MIR4473											LINC01144
															TMEM72																	LOC101929497		MIR4540											C1orf141
															LINC00842																	LOC101929517		MIR4665											GBP1P1
															FAM25C																	LOC101929538		MIR4475											FLJ27354
															DRGX																	LINC01395		MIR4474											MIR101-1
															LINC00264																	NTM-AS1		MIR4476											MIR186
															SVILP1																	LOC101929653		FAM74A7											MGC34796
															ANXA8																	MIR6756		PTENP1-AS											LHX8
															AGAP7P																	MIR7641-2		SNORD121B											LINC01555
															ASAH2B																	MIR6090		DNAJB5-AS1											ZYG11A
															TMEM236																	MIR6716		LOC101926948											GEMIN8P4
															SNORD98																	MIR8052		LINC01506											RBMXL1
															MIR603																	LOC102724301		LOC101927069											LURAP1
															MIR604																	LOC103611081		LOC101927827											CYB5RL
															MIR605																	PKNOX2-AS1		LOC101928195											SSBP3-AS1
															MIR606																	APOA1-AS		LOC101928381											NFIA-AS1
															ANXA8L1																	LOC105369486		PGM5P3-AS1											LOC646626
															PARGP1																	LOC105369507		LINC01231											SETSIP
															FAM133CP																	LOC105369509		RFX3-AS1											SNORD45C
															HNRNPA1P33																	LOC105369532		CDC37L1-AS1											RPS15AP10
															FRMPD2B																	STT3A-AS1		PTPRD-AS1											FAAHP1
															UNC5B-AS1																			PTPRD-AS2											HSD52
															AGAP5																			LURAP1L-AS1											LOC729930
															BMS1P4																			FOCAD-AS1											MIR760
															GOLGA2P6																			LOC101929563											LOC100129046
															LINC00202-2																			LINC01241											EFCAB14-AS1
															POU5F1P5																			LOC101929583											LINC01135
															MIR938																			IFT74-AS1											CCDC18-AS1
															ST8SIA6-AS1																			LINC01243											ZRANB2-AS1
															NEBL-AS1																			B4GALT1-AS1											GNG12-AS1
															GPR158-AS1																			LINC01251											MIR1262
															LOC100129055																			MIR6851											MIR761
															SLC39A12-AS1																			MIR6852											MIR3117
															ZNF37BP																			MIR6853											MIR3116-1
															C10orf142																			LOC102723709											MIR3116-2
															LOC100130992																			LOC102724238											MIR3671
															ZNF503-AS2																			LOC102724580											SPATA1
															FAM25BP																			LOC102725126											LINC01364
															FAM25G																			LINC01230											MKNK1-AS1
															RSU1P2																			LINC01410											LOC100507564
															PPIAP30																			LOC103908605											LOC100507634
															TIMM23																			LOC105375972											FPGT-TNNI3K
															MTRNR2L7																			LOC105376064											MROH7-TTC4
															MIR1915																			LOC105379450											MIR1273G
															MIR1296																			XLOC_007697											MIR1273F
															MIR548F1																			SNORD137											MIR4421
															MIR1254-1																														MIR4422
															ZNF33BP1																														MIR4781
															FAM21EP																														MIR4794
															MIR4294																														MIR4711
															MIR3156-1																														MIR5095
															MTRNR2L5																														MIR4423
															LOC100499489																														MIR5584
															MIR3924																														NEGR1-IT1
															MIR3611																														ZRANB2-AS2
															LINC00838																														LINC00853
															PARD3-AS1																														AGBL4-IT1
															FAM170B-AS1																														FOXD3-AS1
															C10orf71-AS1																														NFIA-AS2
															LINC00840																														DAB1-AS1
															PRKG1-AS1																														LINC01358
															LINC00844																														LOC101926944
															MRLN																														LOC101926964
															LINC00845																														ROR1-AS1
															ZSWIM8-AS1																														LINC01359
															VIM-AS1																														LOC101927139
															LINC00837																														DEPDC1-AS1
															COMMD3-BMI1																														LOC101927244
															MIR1254-2																														LINC01360
															MIR4676																														ERICH3-AS1
															MIR4675																														LOC101927342
															MIR4683																														LOC101927412
															TIMM23B																														LOC101927434
															MIR5100																														LINC01361
															ANTXRLP1																														LOC101927560
															CH17-360D5.1																														LOC101927587
															ARMC4P1																														LOC101927844
															LINC01468																														PKN2-AS1
															TMEM26-AS1																														LOC101929626
															LOC101928834																														LINC01398
															LOC101928887																														LOC101929721
															LINC01515																														LOC101929935
															LOC101928961																														MIR6068
															LOC101928994																														MIR7856
															LINC01516																														MIR6500
															LINC00836																														MIR7156
															LOC101929073																														LINC01389
															LOC101929117																														TTC39A-AS1
															PPP3CB-AS1																														LINC01461
															LOC101929165																														TXNDC12-AS1
															MKX-AS1																														LOC105378732
															LINC01517																														LOC105378828
															LOC101929234																														LOC105378853
															LOC101929279
															KCNMA1-AS1
															LOC101929352
															LINC01518
															LOC101929431
															LOC101929445
															LINC00993
															LOC102031319
															MIR7152
															MIR8086
															MIR7162
															MIR7151
															PCAT5
															STAM-AS1
															LOC102723377
															LOC102723439
															LOC102724264
															SVIL-AS1
															LOC102724323
															LOC102724593
															LOC102724719
															LINC01264
															SGMS1-AS1
															LOC105376468
															LOC105376480
															LOC105378269
															LOC105378292
															LOC105378311
															LOC105378330
															LOC105378349
															LOC105378367
															CCEPR
															SNORA86
															SNORD130
															LOC107001062
[truncated: 10 more columns]
